# Supplementary material for: Development and validation of a novel necroptosis-related gene signature for predicting prognosis and therapeutic response in Ewing sarcoma
Source: Front Med (Lausanne). 2023 Aug 17;10:1239487. doi: 10.3389/fmed.2023.1239487 (PMC10470467; doi:10.3389/fmed.2023.1239487)
Supplement: Supplementary file 1 [file Data_Sheet_1.zip]

Archive with 5 entries (5 files):
- supplementary material files/Supplementary  Figure S1.jpg
- supplementary material files/Supplementary  Figure S2.jpg
- supplementary material files/Supplementary  File 1.xlsx
- supplementary material files/Supplementary Figure Legend.docx
- supplementary material files/Supplementary Table S1.docx
