# Supplementary material for: Development and validation of a novel necroptosis-related gene signature for predicting prognosis and therapeutic response in Ewing sarcoma
Source: Front Med (Lausanne). 2023 Aug 17;10:1239487. doi: 10.3389/fmed.2023.1239487 (PMC10470467; doi:10.3389/fmed.2023.1239487)
Supplement: Supplementary file 1 [file Data_Sheet_1.zip › supplementary material files/Supplementary File 1.xlsx]

## Sheet: NRGs expression in GSE17679
Gene	GSM439886	GSM439887	GSM439888	GSM439889	GSM439890	GSM439891	GSM439892	GSM439893	GSM439894	GSM439895	GSM439896	GSM439897	GSM439898	GSM439899	GSM439900	GSM439901	GSM439902	GSM439903	GSM439904	GSM439905	GSM439906	GSM439907	GSM439908	GSM439909	GSM439910	GSM439911	GSM439912	GSM439913	GSM439914	GSM439915	GSM439916	GSM439917	GSM439918	GSM439919	GSM439920	GSM439921	GSM439922	GSM439923	GSM439924	GSM439925	GSM439926	GSM439927	GSM439928	GSM439929	GSM440999	GSM441000	GSM441001	GSM441002	GSM441003
BIRC2	7.16109	8.79816	7.94492	8.58625	7.68262	8.52668	8.53848	7.94978	8.0848	8.50967	8.03191	8.6762	8.37427	8.18284	8.15086	8.59174	8.60939	7.96842	8.32523	8.34193	8.38066	7.87777	8.76342	8.5764	8.40374	8.37498	8.25344	8.44114	8.49162	8.60318	8.69565	8.74231	8.7498	9.01179	9.01654	9.42044	8.46136	8.4139	8.90099	8.88064	8.47011	7.84046	8.66456	8.46309	7.09533	8.72718	7.80724	8.66456	7.5566
BIRC3	3.86519	3.78309	3.02665	3.33681	3.03067	4.13584	3.78655	2.98104	3.41404	3.15136	3.6805	3.06813	3.33057	5.84172	3.29334	3.61448	4.3469	3.45722	4.21279	3.5021	3.51836	2.67531	3.57655	3.64676	2.99348	3.30825	4.01083	3.34903	3.18162	6.69539	3.78714	3.18366	4.01273	4.8426	4.75214	3.99035	3.48177	3.25089	4.26279	4.43527	3.8744	4.56999	3.4892	5.95108	3.82265	3.98607	3.20902	3.54052	3.39848
TRADD	7.16213	7.26782	6.51469	6.6765	7.17753	6.57845	6.89306	7.03147	6.50737	6.59172	6.98105	7.43878	6.84094	6.61706	6.16094	6.61094	7.33057	6.33055	7.06354	6.16291	6.61672	6.70039	7.12669	7.11281	6.44056	6.66384	6.25635	7.42449	6.69591	7.22605	6.21484	6.62443	6.87625	6.63466	6.64707	6.82349	6.67404	6.80214	6.81223	7.0548	7.32514	6.16753	6.38004	6.59852	7.40918	7.48984	6.69817	6.85366	7.3571
TANK	8.28543	7.99391	7.11141	7.43178	7.67567	7.57936	8.29038	7.32833	7.65047	8.24902	8.29116	7.41726	7.76344	7.00957	7.46923	7.17918	8.75093	7.37612	7.78878	7.85723	8.00953	6.62573	8.27833	7.77385	6.30075	7.55586	7.73565	8.0052	8.16009	9.08192	6.26154	8.35898	8.17285	8.83394	8.70521	7.69292	8.05741	6.71524	8.23435	8.05558	8.41028	8.33068	8.15193	8.18787	8.23891	7.86905	7.0697	7.32043	7.6143
FADD	5.90692	6.53841	6.69868	6.15958	7.27682	6.19734	6.32072	6.82879	6.93814	6.66933	6.77486	6.65318	6.50759	7.45547	6.96482	6.31801	6.93907	6.91844	6.96417	7.46186	7.56582	7.43741	7.50118	7.0071	7.18899	6.64879	6.71358	6.78694	6.91476	7.07031	6.80638	6.99452	6.62425	6.62835	7.54607	6.40035	7.25531	6.65902	6.80462	7.44451	7.05365	6.77216	7.14611	6.68996	5.56403	6.05242	6.52768	5.97881	6.95825
CASP8	3.8253	4.54067	4.04809	4.0086	3.95219	3.95807	3.78806	4.09189	3.87781	4.01007	4.18974	3.93341	3.93583	4.04715	3.85027	3.98549	3.8002	3.73237	3.95873	3.87037	4.08166	4.68106	3.70193	4.10738	4.09241	4.10558	4.32554	4.01731	4.09643	3.65749	3.96019	3.67839	3.98325	3.41427	4.01127	3.70103	3.92798	4.30706	3.99406	3.80749	4.01902	3.98278	3.9045	3.90264	4.04647	4.76858	4.17503	4.17306	3.98005
RIPK1	5.43527	4.76353	4.70981	5.04712	5.4794	5.7423	5.5182	4.50449	4.90461	5.27027	5.53552	4.86131	4.99612	4.78476	4.78362	4.8796	6.00275	5.37982	5.09542	5.15392	4.80282	4.61513	5.3614	5.19529	5.15756	5.08518	5.34664	5.25663	4.83405	6.06497	5.61886	5.42341	5.2229	5.41929	5.3653	5.84702	4.84396	4.44489	5.5924	5.81741	6.23305	5.82926	5.75995	5.37914	5.3111	4.14782	4.81975	4.87899	5.43271
RIPK3	5.39372	4.19477	4.39655	4.6389	4.94236	4.36999	4.58839	4.97988	4.50276	4.4492	4.95864	4.92639	4.77559	4.53063	4.61428	4.78906	5.3241	4.52213	4.7605	4.3024	4.51122	4.54924	4.70572	4.29669	4.79056	4.95319	4.95724	5.36549	4.59933	5.57114	4.96124	4.86405	4.72822	4.24634	4.59133	4.5964	4.27217	4.15134	4.43952	4.67761	5.11355	5.42054	4.79826	4.5945	5.28473	4.25445	4.10674	4.56581	4.86909
MLKL	5.05028	5.65167	4.90646	6.21683	7.06207	5.04123	6.06958	5.35523	4.37723	5.33053	6.33135	6.37556	6.68025	6.2495	5.74711	5.73023	6.73464	5.10222	5.76455	5.25601	4.63554	6.87643	6.31686	6.62257	6.72939	5.80366	5.74571	6.54252	6.17291	7.41401	5.31305	5.93403	6.75918	5.76507	5.90157	4.83208	6.24191	6.08494	6.49248	5.33801	6.03572	5.78367	4.95639	5.96118	5.1364	5.60351	5.02707	6.44546	7.29071
PARP1	6.75177	7.65402	8.57188	6.69284	7.49551	7.51206	7.39779	7.70279	8.43288	7.14869	7.24752	7.53681	7.01101	7.89379	7.92567	7.7859	7.18205	8.3816	7.13241	7.91789	7.26782	7.79831	6.6885	7.14316	8.59949	8.28026	7.98284	7.08475	7.54796	7.22757	8.24824	7.06373	7.36329	7.2696	7.10791	7.16813	7.09575	7.06207	7.5551	7.41267	7.30656	7.03289	7.4543	7.73507	6.50127	7.42402	8.42883	6.35893	7.13241
DNM1L	5.92903	6.69624	7.87527	6.78277	6.29907	6.79726	7.02486	6.65266	8.0931	7.13357	6.9425	6.49406	6.49841	7.78911	7.5139	6.75723	7.1059	7.02326	6.45964	7.50635	6.71017	6.37379	6.52684	6.98181	8.12619	8.32603	7.20748	6.73407	7.35529	6.91385	7.013	7.20199	6.94655	6.88533	6.92334	6.30843	6.80393	6.89591	7.15216	7.43645	7.25192	6.59019	6.70495	7.38817	6.0298	6.62573	7.88436	6.79017	6.46551
PGAM5	3.56928	4.46707	4.04442	3.85223	3.82966	4.16265	3.74804	3.96674	4.02154	3.69132	3.89767	4.39786	3.75095	4.05814	4.1322	3.95338	3.86367	3.95568	3.77388	4.0537	3.75803	4.12777	3.80027	3.90925	4.19725	3.87334	3.85265	4.11832	3.82698	3.94953	3.9326	3.73689	3.58364	3.8472	3.75852	3.28398	4.05399	3.26376	3.78923	4.19709	4.09596	3.9797	3.78493	3.86424	3.74895	4.58276	4.20538	4.11664	4.02251
PYGL	5.08702	4.22513	4.90656	5.14527	4.92972	4.5529	5.54318	4.5441	4.56521	4.59038	4.39944	4.34968	4.96065	5.26727	4.88471	5.53167	5.27038	4.80696	5.08274	5.0939	4.24988	5.7198	5.01443	6.04929	5.39927	5.73759	4.45693	4.33192	4.58736	6.13342	4.59924	6.49285	5.87763	5.3463	4.74844	4.37041	4.79648	5.0027	5.6995	4.89539	5.75122	4.74049	4.47466	6.01357	4.91292	4.05309	4.76891	4.91552	4.91692
GLUL	7.47672	7.19615	7.30369	6.08556	6.51494	7.32425	7.58514	5.76623	7.73215	5.9948	5.42001	6.16277	5.63724	6.02752	6.98582	8.53496	7.01413	7.01823	6.41748	6.85146	6.05023	6.12204	6.1068	5.38358	7.17362	9.00447	6.46544	5.72131	6.26405	8.92915	6.65537	8.75537	9.35179	7.15909	7.03219	8.25199	5.791	6.08286	7.22311	6.45781	6.76739	6.8431	7.04176	7.90543	7.39066	7.44064	7.30291	5.97381	6.46475
TNFRSF1A	7.04544	8.16228	7.16031	8.08571	7.68028	7.40414	7.96186	7.17437	6.63787	7.87189	7.60731	7.53105	7.83789	8.50052	6.91844	7.66341	7.42665	7.52233	7.40642	7.08229	6.39259	8.34442	7.74772	7.85548	7.8566	8.16792	6.67858	7.76287	8.15119	7.82734	7.31192	8.49947	8.38021	7.74667	7.4741	7.41726	8.11932	7.10725	7.589	7.48939	7.49893	7.87134	7.33863	7.34035	6.99859	8.2717	7.18527	8.18284	7.7253
TRAF2	5.56684	5.91774	5.83527	6.06033	5.838	5.60009	5.67615	5.68777	5.95852	5.55193	5.92811	6.26038	5.54896	6.25514	6.44466	6.19248	5.44916	6.06659	5.79865	5.9295	5.53078	6.42707	5.57861	5.47209	6.3966	6.09274	5.79308	5.44873	5.70581	5.9295	5.67355	5.68815	6.09912	5.8823	5.6617	5.81635	5.90866	6.10038	5.63489	5.75925	5.60835	5.71197	5.48265	5.66545	5.544	5.76319	5.7117	6.22005	5.62457
TAB3	3.73736	3.02102	3.32368	3.05049	3.3701	3.43329	2.9795	2.78968	3.11806	3.14063	3.03933	3.32433	2.76562	2.89805	3.09128	2.95438	3.11525	3.32162	3.09043	3.38022	3.35597	3.27261	3.12885	3.08073	2.89214	3.35301	3.12016	3.44122	3.11743	2.98058	3.01266	3.06895	3.20231	3.277	3.22322	3.18669	2.9737	3.65041	3.3547	3.48796	3.48321	2.9314	3.24348	3.01175	3.67113	2.91735	3.23695	2.96223	2.87848
MAP3K7	6.40571	5.56528	6.54879	6.12024	5.46335	6.24357	5.53065	5.99964	6.41618	5.8285	5.9502	5.60815	6.05511	6.54748	6.21648	4.88102	6.28967	6.38636	5.79756	5.43539	5.79811	5.81512	5.87232	6.08321	6.29001	6.14877	5.98943	6.32612	6.48347	5.53065	5.64927	6.11032	5.84702	6.63835	5.94271	6.33581	5.73714	5.39801	5.826	6.07628	6.23514	5.26109	6.43732	6.18414	6.40123	5.57736	6.56946	6.12289	5.47504
CHUK	6.62659	4.41767	5.32998	5.23223	5.20652	5.67426	5.7841	5.86456	5.9808	5.08364	6.17875	5.74922	5.91638	5.98289	6.8394	5.70763	6.192	5.86376	5.79897	6.61278	5.49412	5.54896	5.86962	5.67355	6.43685	5.61608	6.50265	6.48082	4.98787	5.58974	5.76989	5.38178	5.16919	6.45021	5.95979	5.36857	5.97545	5.12406	6.02453	5.75278	5.69188	5.90469	6.12489	6.20744	6.35893	4.0452	5.0595	5.34584	4.90191
IKBKB	7.94522	5.64285	8.33989	8.14061	8.17018	8.26895	7.83032	7.94392	5.78822	7.92918	7.38491	7.54907	8.08602	7.83154	7.67539	7.52316	7.16668	7.57809	8.07553	6.40635	7.60166	7.59312	7.81334	7.35826	7.56197	6.93265	7.38031	6.9783	7.03528	7.47358	7.80912	7.26985	7.72067	7.47235	8.19466	7.5317	6.65453	7.51367	7.48483	7.23388	6.87127	7.2505	7.46026	7.95065	8.0062	5.7315	8.39707	8.29079	8.13299
IKBKG	7.77609	7.11847	7.56465	6.93577	7.05742	7.04993	6.90241	7.16301	7.04803	6.37363	6.74001	7.61836	6.74055	6.71486	6.93305	6.97917	6.97897	6.62475	7.15028	6.86218	6.44992	6.73137	6.78531	6.92906	6.6945	6.67858	6.71468	7.20044	6.66334	7.12574	6.97009	7.19276	7.09335	7.04483	6.75177	6.95556	6.94069	7.46683	6.68824	7.00985	6.99573	6.6557	6.94707	6.96522	7.34945	7.26493	7.55722	6.96789	7.04483
CASP3	5.90556	6.68884	6.76903	5.87425	5.58182	6.48347	6.42356	6.37218	7.11885	6.38852	6.55478	5.97159	6.10112	6.73121	7.09655	6.18047	5.93949	6.57185	6.43219	7.08952	5.93372	7.27569	6.12747	5.85633	6.8878	6.74571	7.10894	6.36732	7.24469	7.30788	6.71486	6.63134	6.81117	6.90868	6.60232	6.04845	6.71912	6.0041	6.56052	6.99256	6.31882	6.60046	6.64297	6.87082	5.65063	6.33805	6.64209	5.91404	5.59634
CASP7	6.81563	6.02799	5.68241	6.93212	7.34727	7.3854	6.78189	7.82083	5.79949	7.34363	7.46492	7.02177	7.7747	8.14308	7.25508	6.79354	7.52267	6.96102	7.70619	7.38517	7.91696	6.64263	6.13572	8.30092	6.08771	6.63289	8.40779	7.59597	7.12198	7.91574	7.45599	6.49541	6.74996	6.4397	6.70235	7.88775	6.91051	6.3867	7.53242	7.14414	7.55037	6.85019	6.14623	7.2011	6.81679	5.8904	5.57383	6.82879	7.3265
XIAP	4.66233	2.96547	3.68205	3.33681	3.05806	3.37157	3.61214	3.16193	3.31414	3.29324	3.63394	2.93334	3.30864	3.32851	3.18195	3.32992	3.72036	3.07621	3.05782	3.30116	3.46759	3.10212	3.3197	3.52663	3.17385	3.697	3.47983	3.00575	3.68888	3.6141	3.4979	3.16048	3.13338	3.56164	3.39581	3.17136	3.68236	3.03369	3.42991	3.66703	3.33332	3.66259	3.48071	3.31657	4.11485	3.09688	3.73512	3.22695	3.03927
TICAM1	5.37754	4.19512	5.02899	5.38517	5.41223	4.7784	5.40046	4.98856	5.25496	4.89705	5.71953	5.25088	4.88573	5.332	5.40476	5.08072	5.19931	4.88426	5.16674	5.5501	5.33638	5.55292	5.14504	4.98396	5.10603	5.38193	5.13281	4.97278	5.27968	5.3967	5.03672	4.83013	5.05083	4.98123	5.30429	4.72657	5.06561	4.57659	4.97352	5.33489	5.49719	5.53933	4.74746	4.88862	5.43641	4.4982	5.2075	5.86137	5.66674
TAB1	4.52787	3.8128	4.6842	5.05585	4.3811	3.98325	4.51138	4.53658	4.08511	4.51402	4.903	4.66928	4.46816	4.84592	4.9153	4.21095	4.51295	4.8086	4.16769	4.96497	4.58064	4.59814	4.27063	4.41939	4.11418	4.09003	4.71199	4.11938	4.60341	4.05587	4.49506	4.00728	4.54046	4.0918	4.20211	4.32966	4.14553	3.99266	4.39562	4.7827	4.53658	4.19725	4.3727	4.50837	4.3177	3.73375	4.39965	4.84271	4.18534
CFLAR	6.29295	5.9796	5.74711	7.27394	7.00921	6.60723	6.89691	6.18488	5.54174	6.21497	6.82643	5.71891	7.21775	5.76475	5.92371	6.39272	7.86143	6.3712	6.87127	6.34878	6.54682	5.95328	7.2407	6.6204	5.32785	6.22889	7.09947	6.1163	6.55329	7.82792	7.20199	6.66368	6.94821	6.71873	6.08153	7.43809	6.03329	6.46953	6.78174	7.15993	7.84782	7.27303	7.23685	6.77996	6.48927	6.34388	6.01961	7.35508	7.31257
NEK7	8.25612	7.51344	8.59467	8.11948	7.31521	8.65698	8.46537	7.78878	8.97693	8.59316	8.50478	7.96248	8.61896	7.97897	8.13082	9.01116	8.49947	8.15706	8.9503	8.40112	8.33851	8.21404	8.56983	8.09205	7.86753	9.02293	8.64862	8.31557	9.06116	8.40945	8.34235	8.87128	8.39147	9.29491	8.75647	8.42148	8.47819	7.99161	8.54638	8.41511	8.21137	8.30008	8.49162	8.96886	8.07927	7.55562	8.54427	8.08079	7.3072
GPX4	10.407	10.9574	10.0171	10.9171	10.8896	10.2499	10.3709	10.0313	9.78213	10.2869	10.7708	10.5715	9.98807	10.3362	10.7948	10.2971	10.8625	10.2641	10.3199	9.89536	10.1118	10.4831	10.2869	10.3129	10.0782	10.8119	10.2112	10.9503	10.5609	10.5078	10.0968	9.81621	10.1331	10.1874	10.0439	10.6148	10.8702	10.5715	10.2346	10.5157	10.7676	10.5869	10.1202	10.0968	10.3423	10.9089	9.85086	10.7878	10.746
NLRP3	3.63701	3.37377	3.32857	3.78628	3.69024	3.99796	3.48203	3.6054	3.56646	3.13989	3.574	3.62587	4.17473	3.77737	3.59059	3.4359	3.59211	3.4669	3.25083	3.46134	3.92555	3.65943	3.45604	3.39327	3.87751	3.81006	3.61792	3.53237	3.67779	3.70013	4.05254	3.73551	3.70115	3.87826	3.52504	3.56962	3.89402	3.59798	3.71399	3.34271	3.41303	3.54493	3.6143	3.85647	3.49693	3.36929	3.09178	3.59264	3.50223
PYCARD	8.28026	6.93926	4.74039	5.8789	4.37166	5.544	7.5632	5.52275	4.75019	5.7841	5.01197	5.89563	6.01235	6.84417	5.30249	6.05016	6.69265	4.59785	5.82188	7.06433	5.11747	5.60464	6.22124	3.98669	5.11711	6.38055	5.09414	5.92827	6.7301	7.99004	5.08107	6.74087	7.37407	6.9322	7.09152	4.72399	6.87383	5.47027	6.41539	7.27814	4.72843	5.85752	5.87861	6.67142	8.09955	7.1489	4.68552	5.79341	4.21119
CASP1	3.9223	3.66178	3.45162	4.83581	4.6131	3.82786	4.58318	4.08224	3.60108	4.38138	5.8202	3.16427	4.20194	4.12356	4.13745	4.17727	5.49807	4.08764	4.50736	3.60662	3.64626	3.70981	4.85614	5.06349	3.14088	4.15603	3.88953	4.81673	4.17735	6.85384	3.69417	3.75703	4.80204	4.14371	4.58687	3.43374	4.28816	3.61736	4.90311	4.47839	3.52853	3.67978	4.77412	5.86394	3.60823	3.44193	3.41824	4.29661	4.41836
CASP4	6.83056	6.14248	4.51072	6.25197	5.85661	5.72666	6.45995	5.93357	6.04794	6.47109	6.84998	5.03401	6.07445	5.76897	6.18954	6.17749	6.10405	6.93374	6.21528	5.8641	6.28336	6.05031	6.34917	6.32971	5.63207	6.14138	6.20081	7.10568	5.60556	7.94835	5.70426	6.70057	7.3036	6.90142	6.68146	5.34272	7.03106	4.35633	6.72484	6.66742	6.67858	6.31275	6.35203	7.11495	6.9684	6.31148	4.61502	6.40233	6.06722
CASP5	3.69075	3.42919	3.65955	3.63197	3.66445	3.54257	3.7612	3.81686	3.6952	3.76727	3.55271	3.89222	3.76785	3.59643	3.5943	3.572	3.785	3.72098	3.64089	3.66513	3.73789	3.62096	3.59884	3.71395	3.53489	3.51745	3.76096	3.63728	3.36691	3.90317	3.55308	3.56313	3.90149	3.64725	3.79755	3.44419	3.57539	3.76835	3.7564	3.7775	3.71587	3.66606	3.70944	3.75003	3.70575	3.66209	3.698	3.63016	3.68624
SLC7A11	3.47265	3.64159	3.42443	3.20293	3.26513	3.50707	3.2449	3.31149	3.0302	3.24572	3.19547	3.07487	3.32173	3.44887	3.37929	3.23933	3.29132	3.16064	3.3817	3.17919	3.16621	3.87302	3.36563	3.455	3.45722	3.43357	3.68044	3.15052	3.48484	3.09178	3.3922	3.22213	3.28416	3.06401	3.60479	3.42942	3.57979	3.88737	3.42726	3.2031	3.45336	3.45211	3.32072	3.35883	3.42273	3.57205	3.41818	3.17301	3.33464
SLC3A2	6.53858	6.75992	7.34991	6.74894	7.70056	6.30159	7.03847	6.67792	7.21425	6.94069	8.281	7.5433	7.12633	8.69848	7.50859	7.48178	8.50341	7.58025	6.79159	7.53032	7.15516	8.50575	6.65973	7.39779	6.94022	6.80462	7.44691	8.03926	7.5934	7.19376	7.56989	7.11057	7.07881	6.39211	6.71504	7.12336	7.03926	7.33705	7.20217	7.57689	7.19234	7.00769	7.57737	6.99473	6.96765	7.16873	7.43323	6.85161	7.97932
TNF	4.02201	4.38393	4.21561	4.00421	4.12142	7.97841	4.53908	4.28975	4.58736	4.20575	3.90941	4.56048	4.28573	4.45693	4.15625	4.24644	3.92028	4.15625	4.09744	4.38572	4.22057	4.32238	4.02037	4.03899	4.11306	4.30772	4.13904	4.05792	4.14685	6.49555	4.14566	4.51866	4.62405	4.13776	4.06664	4.11299	4.11091	4.30808	4.12722	4.22497	4.21646	3.85531	4.2939	3.98186	3.59227	3.76143	3.84924	3.62975	3.74218
GSDMD	6.70768	7.72764	5.55978	7.2071	7.51667	7.07355	7.28797	7.1524	6.30133	7.18485	7.65186	7.1679	7.10834	8.19598	6.90469	6.50282	6.78137	7.01281	7.1663	6.56463	6.21469	7.42402	6.80889	7.02326	6.7619	6.18682	6.54781	7.08117	7.01565	7.34545	7.00901	6.91729	7.4616	6.51217	7.32022	6.93228	7.32912	7.16483	8.03634	7.38379	7.17972	6.42571	6.95781	6.66742	6.86804	7.89405	5.7745	7.19255	7.48965
FAS	3.76946	4.04992	4.33808	5.35332	3.69902	5.66947	7.01626	3.82138	3.4583	5.49988	6.28602	4.65109	5.78728	4.72802	4.69571	5.74432	5.71	3.82691	5.15261	4.77434	4.2064	3.81923	5.36822	4.54541	4.10355	5.5237	4.86198	4.82112	4.85463	6.45625	4.47645	6.58625	6.19092	7.38059	5.68803	3.75746	5.36153	4.41989	5.75663	4.77388	7.10401	4.60898	4.86443	6.1834	4.02216	4.15817	4.24162	5.4684	3.76951
FASLG	4.19486	3.37104	3.31963	3.5472	3.43268	3.3879	3.62657	3.29062	3.91689	3.51521	3.46085	3.9636	3.33497	3.72971	3.52095	3.74283	3.30568	3.63005	3.54318	3.35617	3.41078	3.61045	3.22586	3.39925	3.8891	3.62713	3.3983	3.94504	3.2762	3.73967	3.49566	3.58093	3.74792	3.46984	3.60528	3.48351	3.39955	3.80849	3.61015	3.35331	3.34509	3.53867	3.02396	3.50263	4.31332	3.52001	3.6123	3.6657	3.72132
TNFSF10	6.70187	4.03191	3.5106	5.08062	3.18211	3.27471	5.10252	2.9318	3.48368	3.7802	3.37079	3.43565	4.09272	4.15351	3.71086	4.07146	4.34915	3.09128	4.80045	3.17227	3.34584	2.93723	4.64071	2.95779	3.36993	3.96758	3.09982	3.35816	3.18229	7.67483	3.80169	4.9279	5.20504	5.03915	4.5068	3.25901	4.82326	4.33697	3.8202	3.05869	5.69707	4.84838	4.44574	6.81405	6.27573	4.41512	3.66228	5.08775	3.16877
TNFRSF10A	4.76112	4.60309	4.78931	5.40378	4.71947	4.64222	4.89219	4.58666	4.75958	4.51122	4.30405	4.7606	4.60684	5.17316	4.73476	4.57265	4.52164	5.34044	4.40808	4.66171	4.19338	5.28618	4.44859	4.5945	5.50015	4.7238	4.28826	4.79032	4.49887	6.12426	4.74873	4.5571	4.94688	4.4778	5.04904	4.6971	4.71588	5.13247	4.59343	4.88115	5.10521	4.79444	4.51581	4.58364	4.72636	4.15728	4.5469	5.02101	4.45336
TNFRSF10B	3.19632	4.08151	3.28496	3.70717	3.77793	3.95277	3.77141	3.50482	3.27343	3.73604	3.43916	3.3363	3.54785	3.70221	3.52724	3.25829	4.00116	3.33745	3.80983	3.41718	3.55641	3.40631	3.42657	3.67059	3.71963	3.59565	3.36175	3.46587	3.37287	3.66624	3.25751	3.18849	3.49124	3.52552	3.63809	3.61629	3.34106	3.15928	3.48065	3.71481	3.4647	3.35994	3.39451	4.01521	3.19273	3.96616	3.24365	3.54816	3.69713
MAPK1	4.50449	4.06	4.35979	4.72971	4.44989	4.74164	4.37669	4.43491	3.74413	3.89265	4.13647	3.62543	4.35072	4.82727	4.53745	4.84428	4.41947	3.62507	4.12363	4.19575	3.87067	3.9145	4.12293	4.18025	4.10155	4.40778	4.24257	3.85278	3.88896	5.41223	4.16569	4.13584	5.05425	4.43779	4.5704	3.94932	4.18874	3.72998	4.42602	4.45222	3.91564	4.15238	3.93891	4.71263	4.26083	3.71315	4.18066	4.62593	4.18941
MAPK8	4.29897	4.20484	3.84401	4.09893	4.08047	3.99108	3.97086	4.12491	4.15238	4.08488	3.90605	4.50911	4.45114	3.71449	3.99885	4.1818	4.00338	3.68211	4.25633	4.13152	4.1701	3.40688	4.2806	3.84523	4.22082	3.68545	3.73202	4.07091	3.92844	4.33246	3.86794	3.90142	3.86739	3.86677	3.64182	4.0552	4.33353	3.54127	3.91069	4.02372	4.04224	3.89943	3.72472	3.59811	4.31607	4.06822	3.90925	4.09173	4.08158
MAPK14	8.19692	7.60539	7.26644	7.86986	7.84988	7.37658	7.97344	7.30271	7.60187	9.01654	8.47584	8.47819	7.58784	7.8171	7.29934	7.35913	8.65415	8.75997	7.91017	7.75235	7.59983	8.06326	7.64274	8.0643	6.46367	7.85263	7.75991	7.97747	8.52902	7.64771	7.88268	7.63656	7.8233	7.43246	7.3571	7.43246	7.17565	7.39137	8.1291	8.70576	8.64999	8.16945	7.80827	7.70328	8.05843	7.66187	7.21603	7.83569	7.79166
TLR3	3.1164	2.71215	2.89999	2.9117	3.44956	2.67981	3.29435	2.46263	2.85001	3.07342	2.80403	2.81168	2.77553	3.04191	3.58952	2.52316	3.3609	2.62796	3.0353	2.91349	2.75468	2.52148	3.11915	3.55037	2.63198	2.79072	2.82027	3.55302	2.83568	4.5616	2.66376	2.96625	3.72938	3.73512	3.36198	2.92486	3.18987	2.71335	2.98881	3.05869	3.14678	3.1159	3.10676	5.17458	3.03981	2.74243	2.91214	2.83754	3.36756
TRAF5	2.96657	2.79904	2.61912	2.8511	3.0369	2.78158	2.72057	3.00018	2.86797	2.72428	2.86921	2.88184	2.9052	3.10934	2.88357	2.92355	2.97278	2.90938	2.87815	2.74128	2.8307	2.98123	2.72596	2.88645	2.74333	2.8277	2.91122	3.0672	2.78849	2.69581	3.02956	2.87456	2.84698	2.87068	2.66294	2.89528	2.69108	2.89792	2.8504	2.49425	2.6745	2.88307	2.78333	2.70767	2.85673	2.80418	2.73168	2.88514	3.02068
RBCK1	8.25574	6.48096	6.52454	7.20686	6.95464	6.81223	6.60622	6.73137	6.78515	6.6126	6.64908	7.15263	6.59188	6.53021	6.77803	6.57589	6.71614	7.09434	6.57725	6.45528	6.15973	7.20924	6.60145	6.99142	6.21927	5.90198	6.37541	6.87562	6.79624	7.11193	6.59809	6.67667	6.91112	6.41908	6.22377	6.54038	6.54299	7.41199	6.31668	6.7117	6.5546	5.74276	6.2085	6.65922	8.82299	6.96967	6.93461	7.30876	7.27638
RNF31	4.31049	4.69937	4.43339	4.34533	4.42743	4.02523	4.12691	4.38655	4.68127	4.32144	4.38027	5.00442	4.00961	4.49228	4.40709	4.19758	4.3441	4.19989	4.24058	4.29373	4.03709	4.4526	4.15581	3.93268	4.69233	4.36579	4.02185	4.25052	4.23841	4.06703	4.17655	3.93067	4.14259	3.92864	3.9483	4.13368	4.08701	4.50522	4.02028	4.29208	4.12016	4.08419	4.06411	4.36236	4.41024	4.77634	4.47512	4.47332	4.57996
SHARPIN	7.35484	7.9926	6.7565	7.30248	7.25849	7.00882	6.97322	7.15567	6.96986	7.19615	7.07536	7.62173	7.28739	7.09888	7.05201	6.76007	6.33252	6.73289	6.98623	6.79133	6.99068	7.68141	6.45278	7.16569	7.5771	6.75524	6.46384	7.1716	6.8635	7.05771	6.79026	7.46998	7.33323	6.69656	6.65956	6.56412	7.18631	7.73316	7.35643	7.11076	6.78268	6.79606	6.49146	6.69607	7.18205	7.7127	6.50046	7.07397	7.19193
SPATA2L	7.77693	7.54489	6.97785	7.16569	7.63493	5.61263	7.02854	7.26225	6.46723	6.42926	7.73259	7.61525	7.03587	7.57833	6.11398	6.73861	6.74378	6.59567	7.13595	6.55276	7.44735	8.68103	6.50076	6.81679	6.59852	6.78716	6.80374	6.95311	6.62111	6.46672	6.42321	7.1112	6.55496	6.572	6.62791	6.94971	6.92388	7.1746	6.40635	6.96397	6.46723	7.21843	5.97424	6.40786	7.49788	7.23242	6.5199	6.86384	7.28498
SPATA2	5.97845	4.7922	5.09818	5.28473	4.8367	5.39876	5.25638	5.31707	5.51065	5.05283	5.33381	6.00102	5.08017	5.87932	5.37507	4.64499	4.90531	5.82772	5.14345	5.27878	5.06462	5.91143	5.07004	5.15415	5.42754	5.56418	5.01769	4.74844	4.91133	5.45218	5.08715	4.91133	5.01209	4.86222	4.96412	5.05679	5.07688	5.09466	5.11044	5.34089	5.07268	5.22327	5.09553	5.12921	5.80007	4.87559	4.99	5.23871	5.03538
CYLD	7.13819	5.59211	4.86043	5.85416	5.39656	7.75036	5.96599	5.75152	4.24996	6.03881	6.24221	5.27183	6.99121	5.6483	5.96355	4.89539	6.15107	5.16619	6.02057	5.15866	5.88651	5.14453	6.58051	6.66453	5.17132	5.70447	5.08875	6.46944	5.83243	7.28739	5.02808	5.43997	5.84281	6.28143	6.42036	7.32249	5.40122	5.20477	5.40889	6.4038	6.87374	5.20446	5.54588	6.55592	6.91619	5.03349	4.64991	5.48443	5.21099
CYBB	4.15062	4.30445	3.95446	3.98661	4.05535	4.59842	4.95017	3.4487	3.84443	3.95541	3.45504	3.45877	3.5973	3.83436	3.98726	3.92695	4.00338	3.64256	3.34903	3.76136	4.00428	3.70981	4.01877	3.49709	4.07205	5.11783	3.97365	3.81776	3.63174	6.96374	3.54189	4.66817	4.7709	4.17396	4.08764	3.85107	4.56757	4.35915	4.26729	3.84155	3.81447	3.9747	3.80836	5.02451	4.17042	4.02976	3.80689	3.78708	3.86006
CAMK2A	3.79812	3.96094	3.67033	3.79387	3.7897	4.12284	3.9279	4.08786	4.15038	3.88598	3.62443	4.32763	3.78082	4.36575	3.88159	3.81052	3.6748	3.91727	3.77963	3.81734	3.67945	4.05046	3.89541	4.09505	3.80195	3.87599	3.90715	3.93217	4.00713	3.95598	3.93835	4.18324	4.04581	4.20054	3.77327	3.95269	3.88946	4.21271	3.7375	4.02115	4.02685	3.93318	3.92389	4.00194	3.6614	3.89701	3.41724	3.73295	3.73677
CAMK2D	6.12179	4.71466	5.31292	4.78787	4.11744	5.91041	5.88846	4.96582	5.41826	5.70045	4.49063	4.02462	5.04816	4.98501	6.06078	5.78271	4.95615	4.71913	5.11687	5.16531	4.16569	5.98048	5.94095	4.90827	4.85837	7.51206	5.11483	5.13344	5.80439	5.72377	5.21736	6.35468	5.82215	6.58086	5.58609	5.42249	6.1459	4.2633	5.45899	4.81953	4.81216	5.04582	5.42123	5.61998	6.16579	5.09491	5.47774	4.95214	4.03094
CAMK2B	3.11083	3.34262	3.20725	3.37069	5.7409	3.01031	3.3527	3.428	3.0628	3.12567	2.77202	3.13495	3.22595	3.93782	3.52331	3.04187	2.97136	3.20009	3.26465	3.10924	3.06789	4.40202	3.22196	3.58395	3.14591	3.60774	4.17098	3.46587	3.28233	2.74293	4.4207	3.05828	3.21517	3.0597	3.03655	5.54174	2.95388	3.42214	2.91936	3.20274	3.26198	3.04113	3.25323	3.00473	3.37086	3.45241	3.13826	3.49301	5.77421
CAMK2G	6.52669	4.85758	5.2197	5.33813	5.38847	5.50015	5.41523	5.24103	5.08956	5.43241	4.86798	4.94067	5.22368	5.48011	6.05807	5.49665	5.08825	5.93446	4.98058	5.17513	5.68603	5.47322	5.26136	5.285	5.51681	5.83435	4.93446	5.26384	4.65537	5.71994	5.27765	5.3323	5.79785	5.51834	5.38596	5.21951	5.02969	5.39607	4.95181	4.80635	5.12828	5.4281	5.27304	5.80304	6.42775	4.63532	5.09679	5.13575	5.31305
SLC25A4	6.81998	7.63132	6.70614	6.8128	7.58389	6.43941	6.98239	7.14209	7.57037	6.68501	6.67842	6.90753	6.28618	6.91767	8.08	6.65061	6.84345	7.53147	6.99452	7.25378	7.01082	8.20332	6.85423	7.09315	7.39252	7.82054	6.63706	7.57593	7.4574	6.47814	7.56219	7.0885	6.9215	6.9884	6.94655	6.95271	7.01995	6.23574	6.25741	6.40321	6.74963	7.06796	7.40031	7.30656	6.78869	7.72284	6.69487	6.78869	7.48535
SLC25A31	2.52886	2.4019	2.62355	2.58048	2.37439	2.54693	2.58768	2.6464	2.59673	2.46056	2.62518	2.59546	2.63535	2.58338	2.59467	2.69877	2.63103	2.63788	2.57124	2.60116	2.5976	2.65007	2.61545	2.70037	2.57825	2.59882	2.67725	2.65936	2.78658	2.63264	2.6794	2.82071	2.68523	2.80311	2.58266	2.80837	2.59094	3.07725	2.7279	2.6178	2.60994	2.70593	2.72863	2.62111	2.46464	2.40304	2.61716	2.54185	2.38618
PPID	6.37503	6.63751	7.22871	6.65835	7.09968	6.20306	6.75168	6.98878	8.30092	7.06914	7.00557	7.09092	6.60945	7.26274	7.28181	6.77486	6.69834	7.10024	6.95445	7.89671	7.31435	6.54038	7.11868	7.14109	8.1151	7.94295	7.25443	7.27768	6.94241	7.41886	6.95802	6.85534	7.49979	7.00145	7.19095	6.638	6.86958	6.51873	7.17565	7.26517	7.52154	6.88873	7.54509	6.93073	6.39148	6.55158	7.13672	6.66878	7.10263
VDAC3	3.90361	3.88556	3.97993	3.41427	4.00672	3.49356	3.85768	3.79334	4.31005	3.97553	3.7844	3.90987	3.71874	3.95277	4.02287	3.80234	4.2226	3.8142	3.25121	4.18896	4.25874	3.86309	3.88534	4.00932	4.00562	3.61209	3.82751	3.37728	3.68839	3.82711	3.92648	3.56568	3.4229	3.61984	4.00001	3.9754	3.88064	4.00925	4.04894	4.42118	3.82084	3.94786	3.94071	3.96489	4.03329	4.07241	4.21537	3.67253	4.0699
GLUD2	2.64311	3.09243	2.79372	2.71154	3.27832	2.72805	2.69172	2.62588	2.7848	2.95757	2.6682	2.95457	2.8259	2.75896	2.74457	2.88339	2.72269	2.79303	2.7542	2.56826	2.85215	2.74887	2.78734	2.84584	2.65284	2.74082	2.68038	2.81427	2.84971	2.91165	2.92458	2.82605	2.68682	2.80852	2.72017	2.63264	2.88076	2.7425	2.80649	2.75245	2.7815	2.7688	2.89479	2.81607	2.62719	3.25757	2.8249	2.68048	3.2545
PYGM	3.60996	4.59459	3.81984	4.13253	3.7452	3.92367	3.85933	5.00178	3.81012	3.95062	4.08555	3.82364	4.04015	4.2785	5.76913	4.05022	3.85954	4.24617	3.72732	4.05992	3.76136	6.43829	4.26763	4.88573	4.07557	4.92043	4.12156	4.6524	4.39674	4.03938	4.01694	4.21682	4.32798	3.86134	3.85854	3.96863	4.01686	3.39377	4.64499	3.95519	3.70783	3.76069	3.6666	3.70033	3.63653	4.35315	3.7259	4.01462	3.98642
PYGB	7.6143	7.22441	6.86994	6.51025	6.67214	6.10183	7.0402	7.0758	6.65416	6.17147	6.5662	6.88481	6.81998	6.51089	6.63787	6.7556	6.70522	6.68241	6.46432	6.6487	6.76119	7.01663	6.5898	6.23771	6.30748	6.88797	6.27543	6.15225	6.32223	6.65956	6.23574	6.81264	6.79852	7.05219	6.14296	6.88583	6.45834	6.90315	6.67492	6.44679	5.74152	6.30541	6.58019	6.76976	7.46067	6.85684	6.605	6.21045	6.37773
MAPK9	5.22314	6.09423	6.15273	5.57566	6.50628	5.39738	6.45475	6.46982	5.88875	5.99527	6.25479	5.57471	6.29202	6.39164	6.6292	6.36765	6.82993	6.50093	6.11074	6.66384	5.77897	5.66769	6.45914	6.4352	6.23545	5.67729	6.35748	6.5825	6.18325	6.9707	5.99164	6.70386	6.36685	6.40901	6.14831	6.2111	6.40701	4.5499	6.93265	6.8529	6.92964	6.61381	6.49113	6.51516	4.97525	5.80316	5.90634	5.39415	6.26405
FTL	13.4371	13.3912	13.1111	12.925	12.1548	13.1745	13.7026	12.4834	12.7355	12.4097	12.1902	12.4647	12.815	12.583	12.3265	13.369	13.3805	11.9785	12.8675	12.1975	12.1132	12.6957	13.0142	12.3055	12.6751	13.6111	12.2362	12.4702	12.2425	13.6445	12.0651	13.6278	13.7422	13.285	13.1111	12.6357	12.6676	12.8961	12.7499	12.1477	12.4647	12.4973	12.2028	13.5142	13.3912	13.414	13.0776	12.9111	12.0856
PLA2G4A	2.78606	2.74169	5.60183	3.08027	2.52204	3.14933	3.82702	2.64651	2.71343	2.89183	2.62863	2.71981	3.73624	4.1542	2.81879	3.29339	3.32647	2.91525	3.12	3.44177	2.76979	2.55502	3.33918	2.69484	4.02954	6.94292	2.69691	2.54468	3.10103	3.96253	2.64095	4.09528	3.1803	4.70043	3.70243	2.75592	4.14175	2.68599	3.64885	3.06477	3.03399	2.9834	3.51972	4.01641	2.72699	2.76209	5.68971	2.85277	2.48371
PLA2G4C	3.30524	2.92133	3.48826	3.78061	3.80906	3.23624	3.07128	3.51878	2.98381	3.1601	3.91662	3.57441	3.80737	4.059	3.53501	3.59745	3.56365	3.32961	3.65301	3.15092	3.49435	3.7016	4.40102	4.57376	3.10242	3.63798	3.45395	3.22719	3.18337	3.34063	3.07425	2.84761	3.68322	3.42935	3.53401	3.04912	3.55216	2.92835	3.44747	3.2077	3.16079	3.1288	3.16518	3.38356	3.53636	3.17637	3.77989	3.83098	3.87615
PLA2G4D	3.33158	3.19513	3.40764	3.31758	3.52492	3.02362	3.49344	3.44812	3.65523	3.47541	3.32636	3.14235	3.3777	3.41509	3.41707	3.34887	3.30036	3.39609	3.57722	3.47114	3.57463	3.28613	3.25312	3.31138	3.21015	3.13921	3.31057	3.31086	3.58603	3.22795	3.52182	3.06755	3.32151	3.34019	3.48992	3.49864	3.36919	3.42335	3.42584	3.45325	3.34965	3.34539	3.53178	3.48182	3.45627	3.35717	3.56646	3.45935	3.57205
PLA2G4F	6.35763	6.40571	5.48139	5.26611	5.90017	5.23115	5.71475	5.26611	6.22124	5.76319	5.31956	6.16736	5.25471	5.49238	5.39901	5.74517	5.06644	5.58098	5.48139	5.60625	5.63759	6.04441	5.25074	5.45537	5.91789	5.53989	5.21575	5.98426	5.46491	5.45831	5.52815	5.86962	5.75678	5.36112	5.08851	5.26584	5.51571	6.51373	4.9403	5.47287	5.34466	5.60257	5.15171	5.19339	6.27963	6.35959	5.41336	5.06994	5.77897
CAPN1	6.5959	6.68742	6.09848	6.53388	6.79224	6.20574	6.70614	6.66725	5.49462	6.41488	6.7729	6.90087	6.89412	6.61206	6.28303	6.41176	7.00454	6.20541	6.34024	6.47855	6.19979	6.83491	6.57625	6.81473	5.88311	6.50737	6.14907	7.13413	6.55918	6.60019	6.22569	7.09762	6.76421	6.31245	6.50142	6.7514	6.61989	6.23619	6.29171	6.82422	7.30063	6.58608	6.89938	6.09621	6.80601	6.67126	6.09961	6.72548	6.83243
CAPN2	8.23158	8.89435	7.6456	9.84497	10.4477	8.55288	10.1366	10.0235	9.75402	10.4804	10.1895	10.1366	10.2287	8.88466	9.55143	9.80797	10.9171	9.05872	10.1298	9.30101	8.7498	8.97903	9.58416	9.94169	9.45946	10.1805	9.90963	9.87964	9.09329	9.97532	9.42827	10.1805	10.11	9.85627	10.2075	9.73465	9.69523	9.80639	10.1316	9.75159	10.3656	9.35449	9.79535	10.1895	8.37237	8.98103	7.80827	9.94169	10.5258
SMPD1	5.40306	7.43225	7.32936	6.06483	6.12071	7.06033	6.41093	6.25375	6.27432	5.47545	7.866	6.53272	7.04568	6.08348	8.16792	6.25122	6.80889	5.71513	6.4217	6.3748	6.79142	6.3712	10.1037	6.09311	7.07557	6.04888	7.45474	7.47137	8.45217	6.76027	5.4794	6.96558	6.24236	6.29171	5.94068	9.06336	7.24818	7.83278	5.4093	7.63629	6.53468	6.03867	5.77583	7.25828	5.59287	7.51245	7.6344	6.32376	6.49193
IL1B	4.45336	5.30521	4.28501	4.27292	4.44583	4.15649	6.06019	4.59279	5.13048	4.63149	4.23632	4.89883	4.31215	4.66223	4.5952	4.31357	4.67404	4.48668	4.42574	4.34046	4.22716	4.33749	4.25953	4.59211	4.61722	5.0344	4.30428	4.55569	4.27647	5.46185	4.5817	4.26007	4.47248	4.09666	4.37957	4.22948	3.96766	5.54141	4.46052	4.43015	4.26139	4.44646	4.39594	4.37873	5.00626	5.81833	4.59794	4.7251	4.74441
CHMP2A	9.57207	8.26461	8.09029	8.45463	9.44536	7.62148	8.02033	8.28918	8.68975	8.45422	8.92246	8.40981	8.65747	9.17671	7.80028	8.20954	9.35845	7.58363	8.34026	8.83214	8.82299	8.59892	8.65365	8.76111	7.8768	8.55144	8.59746	9.09639	8.3291	8.7321	7.5453	8.41334	8.07681	8.47011	8.42967	8.67942	8.95937	7.64819	8.3695	8.67444	9.11883	8.9824	8.94918	8.51642	9.51947	8.20761	7.96729	8.37195	9.31078
CHMP2B	5.8636	5.19515	6.55792	5.42645	5.02339	5.48289	6.10818	6.14095	6.32039	6.24967	6.26372	5.17432	6.09026	6.23802	6.25331	6.33038	6.87725	5.46717	6.53909	6.99368	5.96406	5.38859	6.18019	6.51696	6.16005	7.40438	6.23257	5.84688	6.35806	6.75597	6.4181	7.03199	6.56038	7.66495	6.67842	6.74342	6.08978	5.92625	6.49049	6.22153	6.59763	5.82238	6.08753	6.86513	5.61197	4.82554	6.55625	5.38873	4.81129
CHMP4B	6.95588	6.01235	6.21124	5.54049	5.65204	5.66947	6.37171	5.7006	6.62217	5.44076	5.30533	5.5657	5.17639	5.64199	6.10251	5.77509	6.52375	6.29611	5.56677	6.42306	5.97439	5.65299	6.01204	5.75763	5.82062	6.65318	6.02116	5.93418	5.45912	6.60093	5.63961	6.51169	6.54252	6.37232	6.45148	5.60898	5.43037	5.53457	5.99862	5.76608	6.02565	6.13544	6.22823	6.29095	7.1423	6.23865	6.09235	5.51477	5.60136
CHMP4C	8.01347	2.90988	3.07319	3.18604	3.21782	3.35722	3.20442	3.05549	2.85277	3.16307	3.16904	2.97327	3.15308	3.16523	3.09834	3.05634	5.91708	2.96084	3.21009	3.2593	3.19958	3.14088	3.25312	3.87615	3.61116	3.23746	3.20288	3.38585	3.37938	3.20917	2.86625	2.96846	3.37562	2.84926	3.26543	2.99536	3.08288	2.95278	4.06578	3.14487	3.18871	3.4753	4.40964	4.73211	8.23277	3.10512	3.16444	3.42838	3.33135
CHMP6	5.67555	6.53672	5.61235	5.8079	5.95882	5.75587	6.06893	6.0087	6.46063	6.32577	5.67924	6.18034	5.5109	6.2936	6.00419	5.97098	5.83391	6.03434	5.54301	6.17922	5.84632	6.54699	5.53482	5.48057	6.37805	6.01946	5.76165	6.42585	6.09377	6.06659	5.91479	6.42902	6.13879	5.90292	5.69937	6.10385	5.93962	5.88815	5.46958	5.89811	6.03773	5.86962	5.67056	5.91735	5.54535	6.40304	5.51465	5.88994	5.84688
VPS4B	8.00553	7.6388	7.78734	8.57383	8.23122	6.97127	7.54509	8.59017	7.76314	8.15156	8.12157	9.38575	8.54225	8.84777	8.33182	7.8523	8.92587	8.22754	7.93434	8.6674	8.3502	7.48891	9.03618	8.41334	7.8244	7.9094	8.38497	8.15119	7.85957	8.0306	8.07194	7.33151	7.6616	7.98977	8.98964	8.25574	7.63704	7.85047	8.39316	8.73554	8.5775	8.16874	8.44424	7.85202	8.10218	7.84811	7.86449	8.81916	8.24942
VPS4A	7.51245	7.9632	7.35913	7.02031	7.60376	7.29139	7.41632	7.53728	6.4626	7.56346	7.71829	7.78792	7.39661	7.51185	7.04544	6.81891	7.46662	7.49059	7.60012	6.96417	7.39437	8.25092	7.22072	7.64247	7.6948	8.06261	6.30684	7.90382	7.52884	7.51487	6.605	7.19529	7.37189	7.05595	7.23668	7.38923	7.21216	7.25777	7.17898	7.50032	7.36448	6.93405	6.73137	6.85459	7.47285	7.87928	7.30196	7.05015	7.65858
CHMP1B	5.14936	4.80148	5.28856	5.04832	6.28952	5.34362	5.79193	5.66512	5.35639	6.01071	5.8591	5.78696	5.76319	5.29249	5.65285	5.91542	6.18982	6.41278	5.53699	5.85978	7.40199	5.40734	5.66236	5.8528	5.19603	6.46176	5.78923	6.39678	5.53496	5.72284	5.51492	5.12492	5.32008	5.67227	5.62167	6.08123	5.3691	5.64058	5.78221	6.39024	6.99349	5.59044	6.31014	5.71215	5.18311	5.11517	5.55849	5.09063	6.39244
CHMP1A	8.02418	7.8566	7.28854	7.11925	6.88657	7.03728	7.21819	7.49512	7.06258	6.87009	7.25233	7.49979	7.01319	6.87553	6.84166	6.7701	6.83651	7.20686	7.06893	6.75361	7.03308	7.91094	7.15454	7.16651	7.33816	7.31887	6.5333	7.27988	7.31645	7.35568	6.40107	7.34727	7.29487	6.65554	7.01357	6.86531	7.02049	7.36561	6.66742	7.08536	7.0841	6.66975	6.44041	6.73846	8.19506	7.95253	7.4981	7.28931	7.0988
CHMP5	6.71728	7.96056	7.95095	7.02772	7.06549	7.24271	7.37727	7.28739	8.11643	7.19419	7.79718	7.60585	7.69765	7.72038	7.91384	7.26603	7.96056	6.94014	7.78483	8.03962	8.12406	7.56966	7.65773	7.11885	8.25733	8.131	7.42449	7.91094	7.09762	7.59541	7.10247	6.71049	7.22805	7.79367	7.86753	7.56832	7.65321	7.78623	7.85317	8.18364	7.75049	7.28876	7.98752	8.18167	6.91827	8.3222	8.08994	7.27814	7.29026
CHMP7	6.88759	6.91196	7.42005	6.81695	7.28759	6.65318	6.65803	7.55779	7.63465	7.21709	7.11811	7.30164	6.70459	7.29362	7.32404	6.33618	6.54911	7.03289	6.8711	6.68259	7.47832	7.98254	6.29328	7.01207	7.18964	7.21442	6.11074	6.7673	7.07031	6.88203	6.83528	7.13116	6.81036	6.63097	6.78034	6.21363	6.78015	6.63417	6.87609	6.91927	6.60299	7.10978	6.35453	7.09575	6.99142	7.69429	7.86986	7.14456	7.44064
TRPM7	6.45595	7.6264	5.77955	5.83249	6.39784	6.12647	5.74418	6.31238	5.77583	5.73569	5.47661	5.32171	5.86108	5.79994	6.02419	5.94768	5.75252	5.8291	5.50764	5.70295	5.60829	6.16532	6.05799	6.34578	5.68789	5.07748	6.01743	6.20443	6.1723	5.69357	5.95508	6.01743	6.50403	5.73073	6.06033	5.20092	6.12179	4.38496	5.33943	5.6952	5.47661	5.48289	5.58731	5.61442	6.04779	6.95762	5.66572	5.48992	5.73309
IL1A	3.8218	4.92466	4.62293	4.15053	5.07664	5.19693	4.03953	4.78444	3.95957	4.45158	4.30511	4.64736	4.92445	3.58419	4.43192	5.53838	4.86698	4.44574	5.00108	4.87081	4.52523	4.4663	4.8587	4.52533	4.27484	3.84256	5.38771	4.27417	5.16713	4.58226	4.18776	4.1389	4.10326	4.26416	5.2892	4.69628	4.98598	4.24542	5.66587	4.80847	4.64679	4.95236	5.16943	3.95881	4.25668	5.54498	4.8938	4.53423	5.46134
FAF1	7.66495	7.04466	8.10714	6.84204	7.54746	7.19915	6.88836	7.12027	7.74743	7.0988	7.25465	6.96011	7.09613	7.53845	8.119	6.73651	7.1423	7.74234	6.84379	7.52737	7.31342	6.88797	7.17972	7.40661	7.72764	8.00553	6.75345	6.96503	7.32982	7.33796	7.383	7.1716	7.01995	6.70751	7.04525	6.81098	6.89456	7.32696	7.18464	7.19737	7.22951	7.37891	7.16139	7.84272	7.40642	6.92801	7.99362	6.70952	7.34386
IFNA1	2.71879	2.94742	2.69877	2.75404	2.72643	2.62111	2.91412	2.768	2.79761	2.5389	2.68807	2.58048	2.89081	2.87259	2.64213	2.87431	2.79849	2.63239	2.79288	2.73285	2.65321	2.72486	2.85613	2.79238	2.68599	2.81495	2.6847	2.73841	2.67025	3.03027	3.10148	2.69055	2.75062	2.69577	2.75154	2.59382	3.00328	2.76746	2.56565	2.90963	2.73455	2.8791	2.52623	2.83767	2.79608	2.79175	2.6573	2.82749	2.75799
IFNA2	2.84557	2.79823	2.90873	2.78771	3.18405	2.99536	2.99918	2.94913	2.98458	3.08931	3.13327	2.90088	2.82375	2.94187	3.26619	2.85277	2.85925	2.88371	2.72332	2.81511	2.8875	3.06846	3.07139	2.78221	2.82249	2.92544	2.77606	2.95181	2.97598	3.0386	2.77705	2.79999	3.14619	2.95867	2.89117	3.03938	2.77084	3.04419	2.71834	3.01014	2.9103	2.87513	2.89584	3.06578	2.81539	2.76793	2.89521	2.8277	2.96339
IFNA4	3.25317	3.67629	3.31425	3.54269	3.43748	3.53682	3.49049	3.69942	3.60594	3.60792	3.36243	3.43419	3.34057	3.52058	3.56749	3.33734	3.64731	3.32705	3.31021	3.38613	3.37099	3.36919	3.23318	3.29826	3.32869	3.46998	3.2565	3.57283	3.4659	3.33986	3.60637	3.26278	3.34971	3.24454	3.24562	3.42103	3.32647	3.91124	3.53978	3.45593	3.50381	3.46212	3.38918	3.24565	3.29555	3.7469	3.1909	3.59833	3.58496
IFNA5	2.69573	2.69401	2.55852	2.74225	2.97387	2.66422	2.78928	2.55321	2.56462	2.5764	2.67781	2.74484	2.67402	2.75206	2.80433	2.84342	2.61545	2.49937	2.58454	2.46229	2.69271	2.72324	2.71207	2.80695	2.71126	2.70303	2.923	2.68442	2.54422	2.66283	2.7099	2.45021	3.15075	2.74373	2.71281	2.85601	2.90465	2.5651	2.65915	2.77645	2.86411	2.65137	2.86367	2.76413	2.63564	2.65817	2.54739	2.74781	2.94981
IFNA7	3.28715	4.12148	3.48761	3.25189	3.22665	2.94026	3.39494	3.46601	3.45542	3.44308	3.45205	3.48279	3.18597	3.31916	3.56022	3.21959	3.39977	3.24221	3.10658	3.36929	3.02749	3.36551	3.5106	3.23793	3.10929	3.44016	3.36619	2.98452	3.13364	3.06778	3.22683	3.35932	3.17832	3.29641	3.03056	3.36187	3.39232	3.14545	3.47736	3.67423	3.44529	3.32823	3.46567	2.92524	3.27509	4.13345	3.44623	3.27929	3.26253
IFNA8	2.61481	2.58902	2.67267	2.62277	2.73479	2.82004	2.67977	2.60741	2.74144	2.45406	2.71442	2.82011	2.76118	2.57156	2.68774	2.51543	2.73783	2.6105	2.65127	2.53096	2.7107	2.58297	2.48809	2.68559	2.73548	2.93976	2.59326	2.56585	2.73672	2.72039	2.69621	3.09891	2.64158	2.5622	2.5444	2.73859	3.01371	2.66756	2.66133	2.73833	2.50356	2.89429	2.67954	2.46506	2.55164	2.58033	2.67678	2.65262	2.61748
IFNA10	3.16489	3.67881	3.08971	3.03499	3.141	3.15806	3.13118	3.38289	3.03507	3.18325	3.26138	3.57289	3.15898	3.2041	3.10632	3.21917	3.1856	3.26181	2.97297	3.12611	3.2429	3.03981	3.10551	3.20976	3.30088	3.13053	3.08056	3.06482	3.32321	3.0886	3.24904	3.15337	3.15671	3.10815	3.10177	3.11997	3.2102	3.57242	2.98874	2.95129	3.09864	3.12026	3.23492	2.94639	3.11629	3.44463	2.92443	3.0768	3.10319
IFNA17	4.16985	5.47462	4.35029	4.47932	4.11112	4.59961	4.19678	4.44806	4.02693	4.14973	4.62478	4.60142	4.33263	4.24525	4.57447	4.18727	4.43313	4.46179	4.05776	4.45635	4.39006	4.19812	4.56632	4.29753	4.55009	4.55133	4.29024	4.42254	4.24474	4.27549	4.53543	4.2809	4.14268	4.14175	4.09958	4.28564	4.39965	4.69765	4.17257	4.67443	4.243	4.41396	4.43097	4.22572	3.9984	5.00673	4.13664	4.59776	3.8402
IFNA21	3.19958	4.08151	3.50802	3.50713	3.56679	3.50947	3.58162	3.65213	3.68161	3.73184	3.32139	3.64809	3.22301	3.58093	3.85048	3.82772	3.70235	3.50766	3.64938	3.47058	3.71133	3.30976	3.51614	3.12275	3.43877	3.55915	3.58757	3.41343	3.26684	3.59307	3.54779	3.49935	3.6502	3.47149	3.46554	3.58259	3.56981	3.88975	3.47713	3.67216	3.58808	3.698	3.70833	3.43329	3.27255	4.04504	3.51859	3.61809	3.69856
IFNB1	3.82938	3.77434	3.47154	3.77297	3.8144	3.38895	3.80894	3.6954	3.62885	3.64433	3.61903	3.36679	3.67587	3.80986	3.98151	3.69056	3.66358	3.47328	3.69592	3.69602	3.75883	3.72898	3.62556	3.69417	3.64646	3.40133	3.66198	3.62159	3.74785	3.31062	3.59417	3.51442	3.72221	3.83269	3.73261	3.73445	4.01633	3.32416	3.61765	3.59941	3.56394	3.59211	3.71359	3.64489	3.77937	3.87495	3.60611	3.8028	3.68422
IFNG	3.06795	2.84774	3.21099	3.29882	3.3983	3.55084	3.12344	3.42199	3.50049	3.33783	3.14223	3.47929	3.10194	5.61312	3.45581	3.41827	3.06743	3.47576	3.19175	3.25032	3.37237	3.45052	3.30361	3.22923	3.49902	3.3087	3.33766	3.54201	3.2495	7.04803	3.33535	3.03807	3.5417	3.42816	3.4317	3.09769	3.3694	3.2867	3.8433	3.40719	3.47893	3.31682	3.48612	4.07721	3.33211	3.14171	3.59245	3.50174	3.52026
IFNAR1	3.30052	3.09688	4.26345	3.78096	3.98527	4.09902	3.56628	4.17903	3.92827	3.83504	3.81941	3.57686	4.0111	4.09643	3.69354	3.9131	4.40825	3.66791	4.03014	4.14394	4.07283	4.11485	4.15079	4.51202	3.73883	3.97251	3.89032	4.13059	4.31786	4.59343	4.10105	4.20853	4.17187	4.02266	4.19907	3.69036	4.02365	3.7897	3.98558	4.27549	4.76353	3.94786	4.18727	4.20164	3.32501	3.06303	4.05331	3.63142	4.03598
IFNAR2	6.55223	7.59983	6.40941	6.63466	6.63903	7.08716	6.76995	6.64177	6.74946	6.69411	6.27679	6.97218	6.91093	7.0476	7.00239	6.96558	6.73388	7.17099	6.61612	6.47969	7.22951	7.00769	6.26006	6.8164	6.56728	6.80942	6.33792	6.84379	6.7848	7.42194	6.82164	7.17608	7.08173	6.94232	6.46839	6.94232	6.76962	7.6414	6.60586	6.61381	6.80837	6.76421	6.46274	7.27615	6.07377	7.27026	6.06109	6.47749	6.21093
IFNGR1	8.20682	8.21825	7.93867	8.93261	7.70641	9.10121	8.66575	8.27759	8.47584	8.48392	7.63102	7.96466	8.40732	7.86625	8.42883	8.5786	8.46965	7.58437	8.69029	7.43835	10.042	6.4632	8.44331	8.43199	8.42687	8.34726	8.21885	8.95732	8.22232	8.65229	7.57855	8.54173	8.9567	8.84892	8.92322	7.97403	8.456	8.68265	8.39434	8.13299	8.05414	8.74413	8.88904	9.41549	8.20881	8.28543	7.87254	9.01925	7.72679
IFNGR2	8.43801	8.81657	7.66341	8.45004	9.08254	9.05342	8.41069	8.37498	8.41757	8.52668	7.93244	8.14167	8.68866	8.2705	8.57188	8.37405	8.421	8.64347	7.93898	8.29236	7.76819	8.45919	8.38666	8.8515	8.33674	8.48524	7.90477	8.40286	8.38971	8.58625	8.33828	8.97151	8.8327	9.51301	8.60841	8.69182	8.74929	8.26368	8.45919	8.35978	8.47675	8.37713	8.12583	8.67182	8.33104	8.76685	7.54933	8.25423	8.97352
JAK1	5.86637	8.95478	7.1112	9.77184	10.8549	6.53258	8.66684	9.30101	7.08495	9.40032	11.0041	10.7494	9.8781	8.81477	9.22223	9.1834	11.2005	9.1834	9.7985	11.2742	10.1805	8.33828	9.28179	10.6204	8.14827	8.3811	10.7215	10.3536	8.67568	9.9912	9.22064	7.97344	8.45874	8.07553	9.55704	10.8157	9.27631	8.99045	10.6318	11.8155	11.5504	10.5555	10.1366	9.41844	5.95791	8.95408	7.0885	9.72669	10.8856
JAK2	3.92548	3.82819	4.6436	5.35332	4.40991	6.78568	5.16485	4.83559	4.64861	4.5312	4.53848	3.81149	4.56016	4.44789	4.9139	4.30273	4.77311	4.48117	4.98743	4.25642	5.01745	4.01822	5.10534	4.7564	3.71663	4.42226	4.62935	4.40982	5.25761	4.72564	4.26854	4.29881	4.31607	5.0204	4.27911	4.03321	4.62031	4.46034	4.40852	3.9019	4.45441	4.91002	4.30152	4.9258	3.90577	3.78526	4.84089	5.37562	4.34604
JAK3	5.44191	5.93991	5.12896	5.12541	5.04712	5.05308	4.98862	5.01012	5.14072	4.95116	4.90971	5.97022	5.17639	5.06689	4.97579	5.2501	4.80928	5.14084	4.96964	5.02876	5.03319	5.23504	5.00136	5.08447	5.21328	5.33789	5.07121	5.14231	4.83197	5.13539	4.90737	5.24064	5.28081	4.95897	5.01432	5.17656	5.22532	5.71683	4.88043	4.91889	5.05635	5.02991	4.94067	4.70461	5.36358	5.96738	5.00922	4.99784	5.14023
TYK2	7.56504	7.45062	8.08571	8.91735	8.06913	8.30681	7.87165	8.11477	7.26373	7.75061	7.84046	7.43853	7.92117	7.94149	7.92918	8.26589	7.58874	7.8484	7.95313	7.71802	7.46973	7.65534	7.82556	7.91757	7.52057	7.64059	7.71662	7.70949	7.6705	8.05883	8.15517	7.9637	8.03123	7.63413	7.61573	7.99362	7.58066	8.19057	7.54554	7.49344	7.44155	7.58363	7.6033	7.43274	7.67877	7.31817	7.96858	8.77174	7.9983
STAT1	8.23388	7.87014	7.68232	7.56734	8.23585	9.42044	9.70614	8.27798	8.35241	7.44877	8.26331	7.9446	8.60318	11.3116	9.19955	7.75264	9.5876	8.0534	8.2125	7.47672	7.58389	7.9035	8.93451	8.2072	7.4217	7.80666	8.66138	8.53567	9.00085	11.1717	7.67125	8.78336	9.97986	8.92517	8.22353	9.21436	8.86265	10.6589	9.23143	8.17057	8.70263	8.60987	8.74174	10.7813	8.10538	7.70694	7.56806	7.48306	8.10182
STAT2	3.99093	4.25517	3.95598	4.13998	3.98719	3.92237	4.15079	4.17487	4.34726	4.06443	4.32916	4.42849	3.86648	4.09966	4.06277	4.3104	4.15203	4.38849	4.17115	4.20275	4.12227	4.18164	4.19495	4.35536	3.78183	3.88724	4.22142	4.33306	3.96587	4.51745	4.28878	4.13874	3.80466	3.92762	4.21069	4.58736	4.28773	3.62251	3.70563	4.06515	4.32291	3.9728	4.42263	3.96504	3.92798	3.96848	3.80849	4.05747	3.99251
STAT3	7.57833	8.11864	7.7156	8.84465	8.72822	9.49429	8.95275	8.17873	8.74468	8.3121	8.91925	8.20418	8.38371	8.97214	8.64292	8.32719	8.47675	7.6832	8.70055	8.71659	8.16792	8.77395	8.84128	9.52669	7.91238	8.86666	7.86872	8.31254	8.75938	9.15209	8.25937	8.63658	8.92842	8.97838	8.31847	8.34522	8.41334	7.33729	8.94033	8.50575	9.31991	9.53157	9.45612	9.05872	7.71299	8.15011	7.79136	8.99784	8.7498
STAT4	3.82573	4.11624	4.47152	3.99881	3.82966	3.87544	3.92575	4.07721	4.39107	3.98684	3.57947	4.53745	4.19547	5.37997	3.97161	3.99013	4.21758	4.4011	4.38803	3.90729	3.52781	4.84	4.39485	5.45899	3.71237	4.372	3.77765	3.80059	3.63587	7.06716	3.33874	4.14745	4.68597	4.24625	4.0257	3.97668	4.01185	3.88338	4.16108	4.64447	3.63895	4.38147	4.45887	4.81529	3.88121	3.89145	4.54405	4.07115	3.89319
STAT5A	5.76534	6.61448	5.14515	6.0971	5.6336	6.57571	6.12502	5.49869	5.63503	6.18938	6.1888	6.13132	6.55725	6.14993	5.4863	5.9639	6.23333	5.58197	5.65994	5.14001	5.4015	5.98936	5.92314	5.64072	5.6257	5.96905	5.49392	5.51206	5.50801	6.18586	5.56078	5.98973	6.49154	5.89767	5.5779	6.94602	5.76393	5.76432	5.49183	5.82709	6.24404	5.93876	5.55358	5.79386	5.85616	6.77449	5.13428	5.99435	5.65089
STAT5B	5.9367	6.54314	6.28649	6.79869	6.1778	7.4217	6.41391	6.50702	5.96254	5.95897	6.01043	6.58386	6.92569	6.46491	5.71075	6.59901	6.1952	5.31161	5.80684	5.70779	5.97944	6.74322	6.59128	6.17395	5.97319	5.85738	6.08663	5.79012	5.63628	5.80645	6.09757	5.65299	6.12961	5.81021	5.56308	7.24362	6.19719	5.58208	5.60984	5.8958	5.9796	6.02087	5.92538	5.06699	5.78278	6.55223	6.09409	6.52669	6.01309
STAT6	8.818	8.22573	7.85175	9.36013	9.47608	7.57139	8.3266	8.80349	7.74087	9.25405	9.35	9.61312	9.0512	9.5689	7.92312	8.76627	9.72432	8.70696	8.96007	8.68315	8.24119	8.8117	9.00973	10.4281	7.84679	7.55007	9.0973	8.93451	8.96886	8.69961	8.90902	8.22774	8.5318	8.01263	8.3121	8.29489	8.51061	8.51157	8.2953	9.17498	9.82319	8.91925	8.56983	8.83214	8.75593	8.281	7.72365	9.22572	9.50923
TLR4	3.55148	3.87981	3.75743	3.67152	3.60308	3.71436	4.2209	3.83306	3.59211	3.5907	3.41368	4.29669	4.06749	3.84812	3.51691	3.9491	3.83728	3.3967	3.75487	3.55108	3.40185	3.99643	4.3199	3.45679	3.68832	3.54847	3.51824	3.49491	3.65931	4.34027	3.50802	4.50315	5.17432	4.43202	4.53947	3.79138	3.90207	3.16117	3.71868	3.70346	3.2446	3.91491	3.45604	3.69476	3.7782	3.9529	3.84208	4.04196	3.67926
ZBP1	4.71485	4.71712	4.54028	4.08781	4.3299	4.11762	4.3423	4.26476	4.42893	4.34681	4.26747	4.98843	4.16826	4.45353	4.38466	4.11245	3.5595	4.43031	4.27477	4.09372	4.20524	4.79925	4.37723	4.50585	4.56409	4.31296	4.14881	4.5457	4.06211	5.32183	4.36714	4.9107	4.29125	4.25206	4.11051	4.05622	4.41211	4.71343	4.04903	4.31919	4.25233	4.10147	4.15966	4.05914	4.43916	4.38165	4.25919	3.91347	4.16778
USP21	6.16116	5.2013	6.56279	6.527	7.00985	7.01663	6.91316	6.87892	7.27839	6.84773	6.81891	5.94984	6.67913	6.57282	7.02545	6.70743	6.63078	7.7156	6.05601	7.0988	6.66009	6.43534	6.63134	6.79527	6.82578	6.60423	7.60803	6.30622	6.24451	6.10096	7.79047	6.38732	6.32813	6.16974	6.50233	6.80374	6.30748	6.496	6.60075	6.97805	7.03219	6.3812	7.23298	6.23816	6.0094	4.78858	6.43961	6.36448	6.87454
SQSTM1	7.9842	7.88709	6.56637	7.93992	8.72501	8.6663	8.55594	7.5186	6.61891	8.24517	8.17965	8.80349	8.39434	7.2995	7.98482	8.00781	9.39617	6.62217	8.08667	7.66187	7.3964	7.88742	8.39707	8.39474	7.21087	9.06267	7.58683	8.39356	7.01864	8.69131	6.89012	8.49054	8.34273	8.47539	8.1464	8.48906	7.88644	7.70909	8.04248	8.40541	8.79816	7.98154	7.6436	7.92538	7.99307	8.0326	6.49807	7.8815	8.72341
HSP90AB1	7.92472	7.47385	9.24552	7.88775	10.3512	8.35551	8.99926	8.3695	8.57383	9.46909	9.43327	8.51543	8.16228	7.7111	9.73616	7.71213	9.24279	11.0757	8.87505	10.4308	9.47099	7.40056	9.01041	8.99207	8.51793	10.6589	10.1489	8.79762	8.09241	9.34097	10.3625	8.78101	9.05342	8.7844	9.68876	10.3907	8.6402	8.00914	10.4906	10.7183	9.90069	9.97079	10.0968	8.78282	7.93305	7.52618	9.25054	7.88301	10.3342
TNFAIP3	6.88203	4.97066	4.55828	4.62042	5.02364	7.21521	8.3745	5.55491	4.6269	4.25828	5.10628	4.17432	5.52134	6.85773	7.90293	5.52343	4.31067	5.69723	5.55358	8.41579	7.01739	4.79859	4.86107	4.56663	4.89265	6.33352	4.53158	4.35467	4.25059	8.38328	5.23464	6.07125	5.90178	6.13238	5.27076	7.283	5.57368	4.56027	4.96618	5.07316	4.64736	7.49746	6.03329	6.99256	7.01864	5.24954	4.64679	4.65992	5.12727
BID	7.6344	6.2751	6.39422	5.59884	5.81053	6.09451	5.2645	7.29684	5.70045	6.272	5.9054	5.86962	5.69768	5.75851	6.4327	5.38022	5.11687	5.07292	5.69991	7.15366	5.91461	5.30761	5.15631	5.28265	7.28678	6.65973	5.89388	5.38809	6.21002	6.3051	5.34272	5.98973	6.12116	6.31869	5.67056	5.12365	6.06801	5.95646	6.34625	6.79142	5.28316	6.1546	5.87796	5.64817	7.48984	6.16907	6.34124	5.43163	5.73258
BAX	4.47932	5.13756	5.25508	4.38466	5.04312	4.92405	4.63012	4.66701	5.13586	4.96124	5.1918	5.11998	4.44045	4.77903	4.74463	4.80045	6.13069	4.9922	4.86899	5.62222	5.2774	5.2173	4.3757	5.02899	5.40109	5.50156	4.95164	5.16799	5.45989	5.22875	5.14441	5.28045	5.35691	5.08787	5.23626	4.63576	5.40208	4.46303	4.91507	5.52747	5.33076	5.2798	5.17094	5.08156	4.05942	4.36441	4.60644	3.86601	4.35527
AIFM1	7.49979	5.68777	7.19376	5.82289	6.83885	7.31104	6.16966	6.85039	6.78118	5.81698	6.47697	5.99404	6.21378	6.82914	7.09375	6.38798	6.62526	6.74857	5.84039	6.68907	6.45409	6.20064	6.36159	6.253	6.79438	6.91806	6.8078	6.46043	6.77324	6.65589	6.85176	5.8987	6.05557	5.94956	6.64586	5.83816	6.13804	5.91446	6.35486	6.36299	6.48188	6.52497	6.64225	7.12198	7.3578	5.66091	7.40599	5.89811	6.69096
BCL2	3.70544	3.61391	3.93945	3.86472	3.7195	3.90678	3.83829	4.18284	4.15166	4.1237	4.06936	3.86844	4.0284	3.79349	3.90241	4.10087	3.56394	3.96406	3.84843	4.05016	3.93807	3.66209	3.71118	3.9559	4.0065	3.74113	3.81482	3.72478	3.92837	4.03606	3.90794	3.73756	4.17479	4.02359	3.77327	4.0968	3.95629	4.34182	3.90649	4.00665	4.02416	4.67528	3.93973	3.79935	3.82588	3.67247	4.0788	4.0353	3.85676
[truncated: 39 more columns]

## Sheet: NRGs expression in GSE63157
Gene	GSM1542334	GSM1542335	GSM1542336	GSM1542337	GSM1542338	GSM1542339	GSM1542340	GSM1542341	GSM1542342	GSM1542343	GSM1542344	GSM1542345	GSM1542346	GSM1542347	GSM1542348	GSM1542349	GSM1542350	GSM1542351	GSM1542352	GSM1542353	GSM1542354	GSM1542355	GSM1542356	GSM1542357	GSM1542358	GSM1542359	GSM1542360	GSM1542361	GSM1542362	GSM1542363	GSM1542364	GSM1542365	GSM1542366	GSM1542367	GSM1542368	GSM1542369	GSM1542370	GSM1542371	GSM1542372	GSM1542373	GSM1542374	GSM1542375	GSM1542376	GSM1542377	GSM1542378	GSM1542379	GSM1542380	GSM1542381	GSM1542382
BIRC2	8.08941	7.74325	8.29015	8.00962	8.23983	8.08384	8.37611	8.48209	8.71109	8.18832	8.36828	8.7944	7.8802	8.05255	7.53925	8.45206	7.98959	8.79932	8.52481	7.57937	7.86757	7.89992	8.21474	7.80796	7.89463	7.74188	8.18565	8.21251	8.11545	7.82824	7.82041	8.17623	7.83578	8.08993	7.92067	8.29563	8.48515	7.70277	6.92191	8.4197	8.00404	8.32394	8.69283	7.70003	6.46814	6.80352	8.58012	7.7078	8.13116
BIRC3	3.49295	3.54485	3.90002	5.10763	4.17499	3.53092	3.75922	5.16808	5.87924	4.22602	4.50375	4.98149	4.8126	5.23489	4.14985	4.4025	5.53706	4.63834	3.69457	3.84133	3.6959	4.28165	3.60587	3.98544	3.19886	3.31947	3.83144	4.89107	4.6013	3.43552	3.95394	2.92839	3.68525	4.37611	5.91624	4.3829	7.21194	4.40151	4.08677	3.23995	3.97025	4.30126	5.5641	4.03365	3.61859	3.25116	5.18276	3.77613	3.9442
TRADD	7.15324	7.52088	7.01955	7.40991	6.5318	7.99993	6.88757	7.64081	7.1875	6.69165	7.15974	7.54239	7.93445	7.76643	7.47085	7.82733	7.1369	7.42777	7.54043	7.99665	7.97354	7.77317	7.43006	7.65227	7.73676	8.19017	7.86523	7.65899	7.76437	7.8614	8.22708	7.02511	7.35626	7.55611	7.54203	7.17673	7.50416	6.95935	7.43538	7.48691	7.40085	7.44052	7.31549	8.34282	8.37694	7.30937	7.14535	8.02401	7.06404
TANK	6.93851	6.35348	6.97583	6.98595	6.86395	5.74793	7.25784	7.57199	6.88112	6.25839	6.8434	6.92533	5.84794	6.7702	5.66724	6.53626	5.92746	7.01402	6.25145	5.29685	5.40239	5.63801	6.95398	5.64473	6.1423	4.77113	5.91951	6.6498	5.59679	6.0609	5.89334	5.5336	6.12739	6.33649	5.97391	6.66046	6.33474	6.66792	6.26099	5.81022	6.26977	6.26152	5.98882	5.49529	5.99219	5.44476	6.13066	5.24978	6.27097
FADD	6.98274	6.93603	7.51161	7.42548	7.27439	7.13724	6.47905	7.4315	6.9891	7.43558	7.1675	7.16728	7.72654	7.85185	7.46771	7.4159	7.29821	7.04798	7.20313	7.55172	7.32568	7.56322	7.50093	7.31162	7.39609	7.11755	7.30319	7.06511	7.1812	7.76538	7.22283	7.06947	7.12167	7.2903	7.02768	6.98833	7.50907	7.30515	7.10858	7.00999	7.11314	6.76912	7.06581	7.64888	7.36935	7.27777	8.03072	7.48008	7.66403
CASP8	7.10404	7.65879	7.15704	6.78681	6.81232	6.52847	7.11466	7.54084	6.71929	6.0247	6.7558	7.0078	6.68756	6.9562	6.74375	7.17109	7.15044	7.15208	7.25272	6.67814	7.04754	6.55975	7.06926	6.1602	6.73379	6.35994	7.13981	7.05562	6.83009	6.9099	6.8376	6.55846	6.9912	7.23984	6.48737	7.47486	7.76351	7.37423	6.46856	6.9179	6.33877	6.9962	6.80752	6.71177	6.86904	6.80402	7.03438	7.00509	6.67922
RIPK1	6.95703	6.93359	6.77042	7.31751	6.92551	6.47723	7.4618	7.51996	7.26588	6.25931	7.16228	7.22381	6.38361	6.78331	6.50427	7.44444	6.70985	7.39573	7.03094	6.42677	6.75824	6.97999	6.70247	6.94119	6.78584	5.864	6.9431	7.07968	6.8502	6.95094	7.38089	7.8852	6.73497	6.84224	6.32026	7.38588	7.24419	6.67476	7.41227	6.87158	6.99586	6.69493	6.9822	6.31569	5.74941	5.8405	6.74106	6.59518	7.23449
RIPK3	5.18172	6.08801	6.38015	6.5073	6.0682	6.18862	5.77357	6.75115	6.62403	5.09316	5.75856	6.20293	6.62469	6.52306	5.68401	6.64272	5.52568	6.16202	6.35949	5.93652	6.22907	5.84705	5.98076	6.19666	6.07194	5.733	6.06252	6.25957	6.52375	5.89416	6.33035	5.54598	5.88165	6.54834	6.0846	6.84021	6.31821	5.58286	6.63775	6.6496	6.23155	5.98687	6.34848	5.47323	6.23132	5.24469	5.74764	6.08533	5.74341
MLKL	6.46347	7.45517	5.90629	5.94553	5.62201	6.53156	6.25465	8.42424	6.67597	5.34758	6.81794	6.97808	6.84759	7.33805	6.15671	7.37625	6.21715	7.08946	6.24663	6.41435	6.32026	6.75419	7.29539	5.73731	5.74289	5.98894	6.80811	6.29783	6.3927	6.81751	5.60666	5.56056	5.2733	7.60467	6.42293	6.73396	7.91346	6.0402	5.63139	6.91517	5.76067	6.84123	6.44539	5.61678	6.23428	5.51603	6.09519	6.56841	5.50565
PARP1	8.50939	7.72433	7.93001	8.57619	9.90849	8.22679	8.41174	8.48051	8.45271	9.07713	8.80714	8.30999	8.0324	8.06609	8.85516	8.49057	9.06993	8.24117	8.1214	8.3686	7.79131	8.24791	8.06014	8.17808	8.53655	7.83229	8.5472	7.6551	8.40022	8.55034	7.84587	9.24098	8.04638	8.3051	8.01657	7.95412	8.68817	9.34987	8.00544	8.32485	8.84119	8.50059	8.3258	7.97706	7.89893	7.95651	8.79973	8.78092	8.83558
DNM1L	6.81569	7.18867	6.9521	6.48447	8.13494	7.0311	6.84777	6.6251	5.66954	7.95006	6.77504	6.69183	7.27814	6.69758	6.71111	6.94798	5.55405	5.90236	6.42422	6.86313	5.1799	6.30579	6.24663	6.56073	5.97039	5.67278	6.17147	5.99124	6.96686	6.81955	6.88134	7.16042	5.87912	5.83891	5.92112	6.30459	6.5375	7.25411	7.22586	6.30202	6.88056	5.03071	6.1871	6.58299	6.0134	6.24235	7.31123	6.18094	7.41979
PGAM5	7.8756	7.77868	7.85175	7.92742	7.84356	8.07931	7.16765	7.71185	7.46371	8.8455	8.19156	7.45538	8.11599	7.78941	8.66827	7.9436	7.97556	7.51087	7.93103	8.18234	7.92004	7.89654	7.9483	8.94522	8.1339	8.46777	7.89992	7.3568	7.57858	8.52747	7.9381	8.13143	7.74306	7.81446	8.81945	7.50834	7.43006	8.7456	7.73545	7.06723	7.97994	7.76707	7.41811	8.43979	8.13715	8.38386	7.96206	8.0027	8.00315
PYGL	6.2299	6.28652	6.46281	6.32583	5.65324	7.05269	7.65205	6.6023	5.28241	6.15987	6.39203	7.34378	5.90629	5.77931	6.28024	7.52925	7.67904	8.52979	7.01822	6.45803	6.02794	5.90629	5.49212	6.46385	6.78566	5.94923	5.94424	7.49722	7.54767	6.34692	7.97268	8.65459	8.74764	5.94743	8.63582	6.3883	6.3579	6.26888	6.60391	6.34521	6.62267	5.92007	6.11045	5.91186	5.78756	5.48129	6.68091	7.21779	6.92156
GLUL	7.08419	7.30337	6.96137	7.25709	7.66996	8.07081	8.16074	7.18596	7.40641	7.54786	7.58554	7.75673	7.23885	7.30107	7.1675	8.00772	8.22603	7.87757	7.52502	7.57368	7.44786	7.66717	7.15324	8.93733	7.31092	7.33557	7.33093	7.53942	8.38916	7.39086	7.63683	7.07932	7.37423	7.51395	8.22547	7.32961	8.57321	7.72755	7.72368	7.40404	7.32629	7.57332	7.20859	7.38228	7.42171	6.88368	7.26143	8.00423	7.21896
TNFRSF1A	7.57721	7.70619	7.83668	7.44167	7.5093	8.14994	7.49825	7.76903	7.84654	7.14217	8.45042	8.1266	8.20963	7.98091	8.10242	8.86317	8.51911	8.88623	8.90141	8.40649	8.15514	8.04054	7.99078	8.34824	8.60155	7.93341	8.17902	8.76564	8.33527	8.63548	8.56558	8.54751	8.00682	8.26937	8.21928	7.77481	8.05565	7.33114	7.70194	8.33316	7.48608	7.72962	7.9713	8.02734	8.06847	7.82962	7.39721	7.73991	7.88197
TRAF2	7.29104	7.33557	7.52638	7.36128	7.14874	7.76251	6.79411	7.07236	6.94726	7.40738	7.40973	7.09525	7.66342	7.38283	7.95272	7.4952	7.57235	7.42957	7.81685	8.00752	7.92891	7.73525	7.36218	8.34247	7.32811	8.15669	7.67797	7.84597	7.5362	7.72172	7.766	7.61286	7.53888	7.7346	8.40112	7.51261	7.44167	7.21289	7.7982	7.62016	7.41811	7.65311	7.68463	8.02202	8.44214	7.81467	7.27088	7.67058	7.31383
TAB3	7.1928	6.87138	7.02083	7.11812	7.23195	6.24547	7.41205	7.08499	7.10706	7.30802	6.83437	7.00545	7.10799	7.0263	6.55975	7.24312	6.9155	6.68415	7.06778	6.38743	7.07562	6.74375	6.69758	6.29542	7.04527	6.5855	6.85653	7.59251	7.14563	6.99301	7.32649	6.79013	6.85563	7.12804	6.56629	7.7496	7.26049	7.41667	7.12465	7.03719	7.23759	6.6329	7.57012	6.25367	6.39473	6.44507	7.53564	7.47299	7.16191
MAP3K7	8.20025	8.26391	8.50847	8.39071	8.5104	7.60364	8.74683	8.35917	8.30735	8.18773	8.1987	8.03759	7.65148	7.99417	7.59899	8.30969	8.43003	8.41789	7.9713	7.64581	8.06382	7.90806	8.24408	8.00177	8.20656	7.83895	8.2311	7.99345	8.2406	7.84758	8.29994	10.7646	8.24381	8.04849	7.68753	8.61366	8.25341	8.82545	8.50092	8.163	8.31352	8.33527	8.32981	7.80249	7.39554	8.02696	8.55832	7.98822	8.42144
CHUK	7.31824	6.8027	7.08149	7.50345	7.60032	6.59705	7.44637	7.85769	7.63974	7.75611	7.48629	7.61129	6.5471	7.15777	6.66687	7.4101	7.02436	7.07932	7.07762	6.40574	6.32137	6.58965	7.17653	6.27755	7.52578	7.14382	7.49219	6.65706	7.40047	6.92156	7.28146	7.44201	6.46281	7.1048	6.5686	7.54353	7.1943	7.38641	6.206	7.27343	7.42548	7.21176	7.498	6.3782	5.38187	6.73684	7.27141	6.68191	7.37516
IKBKB	8.54191	8.60957	8.31184	8.19698	8.49382	8.01806	8.13568	7.7637	8.05111	8.26062	8.1894	7.97488	7.92315	8.10825	8.63847	8.17443	8.25515	8.27444	8.23447	8.6365	9.42972	8.10491	7.93577	7.73211	7.89872	9.21819	8.163	8.76314	8.40691	8.51811	9.46402	7.99417	7.90806	8.15437	8.37694	8.44977	8.45803	8.58045	8.74683	8.16914	8.39606	8.78996	8.11991	8.07806	8.02627	7.76558	7.49313	8.34435	8.3835
IKBKG	5.57552	5.91928	5.68491	5.77497	5.90475	6.26851	5.45795	5.97822	5.69232	5.42017	5.58882	5.63748	6.33035	5.84253	6.53583	5.65899	6.03941	5.96732	5.84598	6.33758	6.48497	6.33242	5.864	6.65358	5.7938	6.10973	5.93199	6.0083	5.95663	6.25301	5.86622	5.78725	5.94191	6.121	6.23547	5.57273	5.6304	6.00096	6.38895	5.85378	5.99383	5.97391	6.04811	6.61433	7.16384	6.44214	6.16839	6.48981	6.11158
CASP3	7.5762	6.77848	6.86478	7.00563	6.95436	6.64926	7.64159	7.49702	7.28369	7.46052	7.60355	8.13895	6.24041	7.13154	6.93679	7.17851	7.13998	7.36466	6.98083	6.78982	6.55133	6.56463	7.52149	6.57661	6.66603	6.00963	7.19809	6.95035	6.78641	7.41166	6.89935	7.53888	6.88894	7.57069	7.32086	7.47319	7.77295	6.6955	6.51658	7.4003	6.67154	7.42152	7.34343	6.67836	6.12595	6.836	7.83329	7.08338	7.40803
CASP7	8.48688	8.39547	7.1804	7.39197	7.74213	7.82849	7.25632	8.43411	8.47266	7.49884	9.07382	8.24471	7.60355	7.98485	7.82917	7.9381	7.08023	7.7825	7.43887	7.37369	6.9523	7.61022	8.2664	7.49313	8.08816	8.89146	8.33865	7.65971	7.32018	7.77645	7.25369	7.319	6.83824	8.18464	6.78008	7.95884	7.65012	7.08744	6.74763	7.83556	7.38492	8.09564	8.42878	8.02519	7.05697	7.26105	7.85811	8.05721	8.20363
XIAP	7.6799	7.21676	7.13154	7.77317	8.13417	6.20338	8.07649	7.82608	7.59726	7.83517	7.66717	7.39758	6.92074	7.54674	6.86414	7.33359	7.10219	6.67943	6.73536	6.49843	6.61676	7.13135	6.97459	5.91899	6.97651	6.43022	7.00224	6.88092	7.6535	6.78549	6.9198	7.09784	6.96466	7.01009	6.63554	7.98041	7.3459	7.61523	6.38208	7.24276	6.78972	7.25008	7.20013	6.44393	6.36842	6.37915	7.70719	7.00989	7.18296
TICAM1	6.62546	6.92318	6.64788	6.81608	6.73818	7.24918	6.25744	6.88307	6.6744	6.70822	6.56566	6.6037	7.36523	6.71219	7.14788	6.46144	6.74235	6.81893	6.92628	7.21598	7.00046	7.20467	6.45231	7.42509	6.89134	7.69214	6.50113	6.99006	6.83578	7.04192	7.01253	6.76135	6.9155	6.9576	7.33304	6.76311	6.75223	6.83677	7.4285	6.73742	6.8187	6.88875	7.05	7.62917	7.47709	7.16641	6.62806	7.03512	6.49981
TAB1	6.96429	7.14233	6.81252	7.0078	7.02061	6.80378	6.0045	6.92171	6.83677	6.9551	6.92422	6.70331	7.38588	7.08093	7.24401	6.98513	6.35072	6.61938	6.71153	6.88936	7.1265	6.99979	6.9599	6.64511	6.8325	7.09487	6.92207	7.28338	6.92931	7.02849	7.37923	6.83677	7.24285	7.15165	7.06643	6.787	6.73211	6.99378	6.65043	6.82828	7.1704	6.73799	6.64809	7.30299	7.53528	7.07345	6.86741	6.97767	6.44834
CFLAR	8.07457	9.00334	8.1	8.26985	8.22344	7.74028	8.54823	8.28445	8.4307	7.19445	8.42878	8.2816	8.29354	8.03545	7.56849	8.87775	8.22397	8.5348	8.05843	8.2813	8.93994	7.87776	8.80633	7.14417	8.13143	8.1022	7.98938	8.74237	8.5362	7.97728	8.23447	7.39313	8.05491	8.57725	7.57199	9.06867	9.37125	7.66103	8.60311	9.00232	8.22118	8.45587	9.08204	8.39071	8.04285	8.329	7.94919	8.19674	8.33892
NEK7	8.18157	7.94661	8.59461	8.3467	9.25801	7.29085	9.28619	8.10872	8.42291	7.67662	8.10194	8.17545	7.13593	7.71228	7.08443	7.66167	8.59902	8.5059	7.71228	6.99917	7.23355	7.06209	8.53951	6.66603	7.814	6.18342	7.23648	7.83046	7.60016	7.74831	6.87325	7.09067	7.52617	7.64377	7.22533	8.02401	8.28725	7.98317	6.96274	7.7409	7.43029	8.08407	8.27162	6.74707	6.24283	6.25145	8.55135	7.73418	8.44152
GPX4	9.73796	9.27521	9.52989	9.87642	9.45169	10.3589	9.35832	9.7402	9.78727	9.22305	10.0252	9.9047	10.2575	10.0398	10.0437	10.2261	9.43298	9.92112	9.89177	9.81186	9.84827	10.1965	9.87754	9.65307	9.8386	9.71127	10.1036	10.1923	10.0997	9.80685	10.0123	9.11582	9.51215	9.90345	9.79377	10.1847	9.80568	10.1576	9.24035	9.31311	9.94907	9.13925	9.82	9.69808	9.78301	9.09621	10.3303	10.24	9.61518
NLRP3	5.0601	6.11168	5.32414	5.63266	5.31047	5.81562	5.65665	5.89599	5.4322	5.08596	5.5958	6.437	5.71872	5.63171	5.64146	6.09135	5.75425	6.17077	5.42805	5.70955	5.5414	5.892	5.7215	5.98411	6.13618	5.77798	5.57598	6.08801	5.82649	6.08939	5.85529	5.34442	5.55994	5.92409	5.65665	5.77853	5.94943	5.45635	5.8453	5.54833	5.66968	5.71128	5.89054	5.92355	6.27544	5.73731	5.39359	5.83829	5.24836
PYCARD	6.59606	6.52458	6.34339	6.61284	6.94188	7.44637	5.89722	6.47594	6.69888	5.99027	6.61123	6.5993	7.37099	7.15877	7.01402	6.72715	6.42333	6.91125	7.12482	6.81751	6.7878	6.64174	5.79273	7.27405	6.30954	7.06703	6.74396	7.06325	6.79555	7.01387	6.75439	7.34519	6.61717	6.71489	7.39445	6.677	6.89318	6.32991	7.19488	6.34777	7.08819	6.65934	6.53605	6.86095	7.58897	6.71573	7.16932	6.99534	6.95262
CASP1	4.84198	5.03269	5.33275	4.80461	4.50277	4.8768	5.04367	7.30782	4.62523	4.38524	6.10994	6.36017	5.70908	6.53502	4.77205	7.43171	6.14067	5.62592	7.32051	5.019	4.44087	5.70775	7.49868	4.71919	7.09192	4.20654	5.9516	5.95286	6.10109	6.2431	4.67453	4.49458	5.48665	6.19447	5.75451	5.5666	6.41412	5.46041	4.3365	6.32183	4.74178	6.47204	4.88016	4.32883	4.57898	4.02136	6.53657	4.95012	5.93041
CASP4	7.86665	6.98363	7.72837	7.4276	7.46414	7.64248	6.99199	8.10142	7.34141	6.74453	7.72513	8.33979	7.50557	7.13633	7.02475	8.39725	7.60173	8.19954	8.03733	6.72741	7.57858	6.78584	7.89528	6.10205	8.06489	6.73015	7.13099	7.52428	7.77645	7.76329	7.42509	5.4879	8.74359	6.53583	7.17147	7.81576	8.20641	7.25038	7.29742	7.70719	6.54304	7.23466	7.57422	6.79592	6.61962	5.70441	7.89347	7.57758	7.91253
CASP5	4.3365	3.98802	4.12753	4.15115	3.94481	4.22572	3.64997	4.2545	3.9338	3.88526	3.97466	4.25603	4.12626	4.14855	4.01922	4.9873	4.53728	4.02924	4.46646	3.9709	4.08882	3.79307	3.80794	4.08079	4.30292	4.18411	3.82809	3.78631	3.64913	3.99986	4.02195	3.80085	4.04614	3.40301	3.85778	3.66256	4.20982	4.20377	4.41253	3.9874	4.1286	3.84572	4.03663	4.10018	4.20146	3.97674	4.34028	3.98605	4.41302
SLC7A11	7.94875	4.92107	7.47319	6.02412	6.8202	5.57701	6.52458	7.26739	4.7892	8.66739	6.0032	6.32538	6.41783	5.12872	6.10387	5.27802	6.33496	6.81974	7.4952	6.98595	8.03266	7.22485	5.40141	5.01669	6.16786	5.12111	9.17318	7.63823	5.90367	7.67964	5.12111	7.00224	5.0127	5.6286	5.19547	7.4381	6.06296	8.25807	5.40435	6.59404	5.8204	6.13142	5.50565	5.52657	6.26336	6.4137	6.94492	5.39153	6.63407
SLC3A2	9.36088	8.36731	8.99055	9.27521	8.05771	9.29916	8.08816	8.82456	8.02584	9.36446	8.53017	8.9105	8.64751	8.27381	9.86345	9.49109	8.79298	9.12174	9.10099	9.25162	9.10835	8.42952	9.43704	8.62642	8.96637	8.32668	9.1609	8.754	8.78788	9.2726	9.75888	8.53563	8.13039	9.15316	8.7587	8.44884	8.8599	9.44926	8.01504	9.91737	8.43944	9.23295	8.7178	8.66827	9.16311	9.0809	8.90039	9.33422	9.42172
TNF	5.54278	5.63664	5.42947	5.38427	5.59378	6.33599	5.13672	5.78697	5.57552	4.97067	5.36199	5.2622	6.11811	5.48034	5.83244	5.47174	5.30896	5.38744	5.94327	6.02412	5.80662	6.17466	5.81489	6.17447	5.66724	5.95585	5.45495	5.45116	5.58346	6.19989	5.64236	5.90057	5.84583	5.64356	5.66613	5.34477	5.98999	5.58915	6.13169	5.42017	5.37913	5.92993	5.76067	6.11365	6.72445	5.86957	6.03336	6.15231	5.71154
GSDMD	7.04527	7.42076	6.95418	6.97533	6.87752	7.76498	6.3432	7.25028	6.95076	6.60147	7.28461	7.39533	7.75673	7.34912	7.43225	7.08854	6.87264	7.44516	7.4612	7.85636	7.96407	7.68409	7.13814	8.06362	7.49331	7.46683	7.14739	7.33246	7.23413	7.66738	7.76747	6.04553	7.38834	7.46215	7.71692	7.00989	7.31344	6.8668	7.73211	7.36822	7.05883	7.42344	7.12857	7.68132	8.27227	7.3838	7.04734	7.97477	7.4299
FAS	6.46595	7.17249	6.94976	6.3682	9.6823	6.21032	7.76293	8.36008	6.95744	7.6268	6.91047	7.33093	8.96637	6.89775	6.08483	7.63863	7.04346	8.02977	8.22649	7.22397	7.8648	5.05427	6.60147	8.95425	6.8428	6.5993	6.55478	8.42042	7.05081	6.94075	8.66972	8.04875	7.45727	5.80459	7.33285	7.22586	7.97883	7.31751	8.1408	6.55869	7.22362	5.91799	6.87243	5.62231	5.80882	6.17307	8.51344	5.63832	7.03915
FASLG	4.65146	4.89233	4.40931	3.96585	4.23571	5.16094	4.33707	4.01536	4.36205	4.43234	4.9861	4.43234	5.08519	4.13269	5.11041	4.48994	4.22009	4.47362	4.39707	4.88809	5.06415	3.87493	4.47318	4.9733	4.82176	5.56633	4.24197	5.03393	5.02275	4.57375	5.17441	4.22496	4.38178	4.54269	4.71003	4.36049	4.91322	4.60662	5.28309	4.39707	4.75873	4.61329	4.77297	5.2979	6.38464	5.03899	5.63508	5.81124	5.52877
TNFSF10	4.64781	5.37641	5.23489	4.78213	5.08187	5.04367	6.72661	4.98774	4.92319	4.86426	5.99462	6.50468	4.83488	5.3344	5.2166	6.75652	7.25215	7.10028	5.96574	5.16042	4.88932	4.75873	4.64215	5.70391	4.87314	4.85589	4.80322	5.88268	5.75425	4.85014	5.2408	5.88032	4.90703	4.56775	6.4935	5.69929	5.90791	5.79876	5.28645	5.25056	5.58047	5.02907	5.28415	4.71452	4.44364	5.02545	5.71558	5.00951	5.70339
TNFRSF10A	5.49012	6.02952	5.60249	5.82173	5.49669	6.05389	6.04418	5.54833	5.63361	6.98542	5.48565	5.85732	5.21232	5.49295	6.23271	6.45518	6.11587	6.87044	6.09837	5.87628	6.79881	5.42527	5.95686	7.07024	5.64528	6.2246	5.50233	6.8378	6.12265	6.24113	6.53136	6.90275	5.4675	5.73187	6.84359	6.5855	6.51965	5.85712	5.66515	6.12663	5.37494	5.69536	5.90418	5.62422	6.51133	5.2575	5.84077	5.64207	5.7008
TNFRSF10B	8.90978	8.38505	8.28244	7.79311	8.95763	8.33444	6.91125	8.05162	8.12068	9.02127	8.55399	8.35763	8.30109	8.47807	8.76485	8.4074	7.46336	7.79801	7.28918	8.63214	9.44834	7.70067	8.17199	8.91537	7.91841	7.34912	8.13158	9.30638	7.40085	9.06253	8.99158	8.78864	7.56621	7.74811	8.76202	8.43819	7.35626	8.87825	7.91873	7.97283	7.85395	8.13244	7.41247	7.48083	7.50778	7.66779	7.73334	8.92001	8.25103
MAPK1	9.18004	9.33575	9.5536	9.65687	9.75012	9.50924	9.61807	9.31512	9.598	10.4962	9.09155	9.17129	8.97959	9.16639	8.70615	9.6635	8.9196	9.2648	9.62097	8.92235	9.28846	9.03265	9.32635	8.51438	9.25022	9.33286	9.39679	9.44087	9.44565	9.15775	9.1248	8.76599	9.30399	9.41334	9.42339	9.46911	9.6107	9.89074	9.04459	9.38665	9.60764	9.02183	9.591	8.99808	9.08539	8.9936	9.13465	9.29995	9.17746
MAPK8	7.888	7.13302	7.59158	7.16954	7.71938	6.29763	8.0027	7.57443	7.53322	7.42076	7.29248	7.14841	6.65869	7.38492	6.45736	7.23593	6.88682	6.90075	7.01844	5.78564	6.65414	7.09388	7.13247	6.09795	7.18469	6.6272	7.09672	7.20687	7.30031	6.52982	7.52295	6.79056	7.34101	7.57721	6.96745	7.81618	7.04016	6.81269	7.52807	7.6537	7.44842	7.58785	7.28347	6.67357	5.50951	7.31364	7.5945	6.56787	7.13321
MAPK14	8.33035	7.89528	8.47266	7.6025	8.37093	7.27226	8.00638	7.47747	8.15093	7.93165	8.55636	7.67748	6.93996	8.02674	7.749	8.04728	7.76211	7.91538	7.06225	7.50167	7.64019	7.62549	8.215	6.85916	7.53079	6.58749	7.33931	7.89407	7.54827	7.86542	8.02545	7.82291	7.99556	7.24856	7.00101	7.93983	7.5449	7.99982	6.75476	7.66065	8.06453	6.58819	8.04777	6.68826	7.69984	7.00423	7.05761	7.77645	8.25264
TLR3	5.71059	6.02121	4.96075	4.75005	4.9798	5.10103	5.12908	6.61019	4.9841	4.37498	5.13099	5.32381	5.67606	6.7809	5.00046	5.60904	5.09109	6.54775	6.2261	4.91577	4.70945	5.84364	5.30317	4.83295	4.54622	5.0601	5.60844	6.0889	5.23034	5.46098	6.03915	5.3434	7.98133	6.0597	4.78973	7.36598	5.45938	4.62037	4.76714	4.72723	5.01354	4.94072	4.7892	5.36787	4.83636	4.68128	5.25783	4.77205	5.16094
TRAF5	6.32026	7.02278	6.21576	5.91928	6.64244	6.48243	7.64692	6.89956	7.95119	6.34932	6.53583	7.41129	5.90736	6.17796	6.11147	6.67134	6.97669	6.67294	6.78878	6.51566	6.65618	5.66222	7.05697	6.36799	6.47574	6.34891	6.51213	6.3878	6.27683	5.74912	6.15257	7.57273	6.15517	7.26406	6.60527	8.1408	7.49944	7.53038	7.93025	5.9793	6.8463	7.01387	6.30368	5.95863	6.37368	5.90297	5.68663	6.21846	7.13154
RBCK1	8.09279	8.36388	8.3904	8.10264	7.92805	8.73514	7.91436	8.19229	8.07878	8.32668	8.03188	7.9445	8.9936	8.38223	8.5641	8.26293	8.13417	8.34247	8.58528	8.63443	8.48654	8.46061	8.19724	8.90756	8.34994	8.59499	8.29041	8.73514	8.4787	8.84636	8.87192	8.51757	8.8366	8.56349	8.76773	8.11402	8.09233	8.658	8.68944	8.31619	8.69801	8.36439	7.90786	8.94193	9.01078	8.71542	7.87207	8.6053	7.68742
RNF31	7.64967	7.98889	7.9811	7.55388	7.39405	8.06407	7.45844	7.70719	7.80859	7.22804	7.69423	7.65459	8.23321	7.83046	7.96341	8.11753	8.03003	7.94101	8.01515	8.0966	8.06609	8.01682	7.94919	8.67833	7.78604	8.26361	7.86646	8.07976	7.93922	8.00423	8.25132	7.98508	8.04565	8.17875	8.66286	7.8278	7.819	7.83915	8.39071	7.56813	7.99642	7.89036	7.70048	8.16155	8.35554	8.49646	7.35659	7.8004	7.37196
SHARPIN	8.80239	8.88102	8.53091	8.40834	8.33316	9.47014	7.98938	8.48918	7.96247	8.1354	8.38801	8.15461	9.14367	8.68035	8.96958	8.36949	8.20791	8.28323	8.5261	8.95712	9.1495	8.99111	8.19746	9.06253	8.42808	9.52597	8.32513	9.10324	8.77135	9.07809	9.39425	8.68542	8.44498	8.50624	9.03922	8.42234	8.64037	8.49779	8.99717	8.45302	8.76	8.86035	8.80475	9.0463	9.79916	8.57155	8.47335	9.12536	8.68775
SPATA2L	6.70985	6.78106	6.59518	6.7015	6.69329	7.06926	5.77412	6.85278	6.56136	6.67943	6.73721	6.65127	7.0782	6.66872	7.36128	6.41724	6.3862	6.33131	6.80518	7.29573	6.90662	7.21986	6.77756	7.27753	6.95418	7.78483	6.88562	6.70911	6.76849	7.21952	6.90476	6.46385	6.76292	6.68327	7.20507	6.72231	7.03128	6.47137	6.75018	7.10238	6.87243	6.9295	6.72149	7.52088	7.63804	7.13536	7.01237	7.36183	6.98595
SPATA2	6.6422	6.53922	6.84943	6.61143	6.38804	6.77983	6.65161	7.21503	6.74707	7.32448	6.65396	6.49463	6.89815	6.712	7.02831	6.52655	6.83724	6.54853	6.81085	6.77624	6.89274	6.95971	6.62469	6.87795	6.67476	6.27367	6.50251	6.68658	6.60754	6.95971	6.86741	6.98185	6.81387	6.56566	7.26232	6.48671	6.26932	6.98833	6.86159	6.97262	6.44663	6.40019	6.77052	6.887	6.9427	6.70642	6.65475	7.15541	6.57936
CYLD	7.04288	8.25264	7.58071	7.56187	6.29716	7.08245	8.00985	8.30568	8.31666	7.41459	6.87931	8.17738	7.30455	7.80006	5.93387	7.84482	7.52014	8.24008	8.32302	6.79924	6.85523	7.53507	7.64248	7.709	7.61022	6.55995	7.59116	7.29067	7.60292	7.5896	7.34049	6.95379	6.89935	7.62624	7.76928	8.04875	8.16733	6.58259	6.95076	7.28328	7.37625	7.11695	8.41789	6.84538	6.55828	6.8902	7.15342	6.32719	7.04143
CYBB	5.89388	6.87677	6.46097	6.12838	5.83721	7.51179	8.09376	6.21867	6.55607	6.63987	7.70719	8.0415	5.89624	6.71263	6.98574	9.08977	10.2195	8.91729	7.71758	6.80568	6.08071	6.20571	5.68692	7.82472	6.56115	6.85297	6.40796	7.82335	8.60847	6.2261	7.59216	7.17734	6.31821	7.11224	9.24695	6.67943	9.79916	6.6134	6.98791	6.45932	7.07857	7.05246	7.68231	6.17531	6.67737	5.85041	8.35738	8.0324	7.91562
CAMK2A	5.60604	5.7802	5.68344	5.62518	5.57765	6.116	5.42057	5.84875	6.15181	5.59404	5.82431	5.8204	5.72638	5.74313	5.65219	5.57923	5.7523	5.75856	6.28494	6.02589	5.781	5.99407	5.93946	6.23058	5.79497	6.10898	6.12763	5.84154	5.566	5.85317	5.71154	5.81816	5.808	5.73611	5.76726	5.61367	5.30143	5.59859	6.4417	5.47015	6.07953	5.60576	5.83244	6.13494	6.80841	6.03887	5.89125	6.1367	5.91209
CAMK2D	5.84875	5.82928	7.11659	6.55626	5.30856	6.48406	8.29327	5.46131	5.48981	6.8177	6.86159	6.96765	4.96562	5.94772	6.42163	6.74781	6.50068	8.48886	6.61611	6.42352	6.05854	5.44546	6.0534	7.67281	6.38943	5.71278	5.81537	6.84677	6.56283	6.27345	6.27482	8.33979	7.89143	6.73742	8.30624	5.78162	6.80059	6.30979	7.37609	6.15738	6.81527	6.1205	5.88842	5.99774	5.67427	5.47746	6.28399	5.3389	7.52869
CAMK2B	6.15096	6.21089	6.14252	6.73799	5.892	6.76432	6.14686	6.34433	6.06296	6.44214	6.1501	6.13938	6.15987	6.02952	6.74024	6.07733	5.99545	5.99407	7.92004	6.33312	6.37043	6.57872	6.53526	6.5168	6.09179	6.5168	6.32538	6.08776	6.34756	5.9422	6.24988	5.58628	6.42352	6.35216	6.07013	6.84322	6.06965	5.88671	6.70621	6.12518	6.28248	6.38529	6.24334	6.54519	7.08909	6.54853	6.07379	6.5931	6.14067
CAMK2G	7.48746	7.60506	7.82316	7.87146	7.72155	7.32163	7.63442	7.26639	7.4387	7.76643	6.9234	7.52205	7.65879	7.53267	7.37516	7.50038	7.70111	7.81527	8.1862	7.46371	7.67036	7.86506	7.19406	8.17493	7.4532	7.73991	7.27141	7.7879	7.92496	7.59489	8.20235	7.52149	7.7475	7.62519	8.2222	7.37044	7.47113	7.21557	8.11208	7.51239	8.18545	7.57401	7.50811	8.01155	7.4367	8.31865	7.60133	7.467	7.66698
SLC25A4	7.25104	6.26178	6.90875	7.46647	7.06039	7.20628	7.24058	7.90463	7.66133	8.44181	7.25369	7.47922	7.19608	7.48293	7.4311	6.64479	7.19463	6.71284	7.51356	7.16106	6.7962	6.72757	6.6234	7.09104	7.15302	7.47335	6.81085	6.67134	6.90476	7.80006	6.81368	7.67016	7.11755	6.81178	7.31606	6.49003	6.91104	7.10362	7.14289	7.09653	7.16623	7.21575	6.33877	6.8652	7.07325	7.16191	7.00916	7.19445	7.43653
SLC25A31	3.44504	3.71352	3.58113	2.98747	3.40356	3.58036	3.24604	3.14141	3.62824	3.51909	3.72123	3.48534	3.65501	3.57248	3.6097	3.11861	3.51735	3.94481	3.5471	3.74915	3.77613	3.91194	3.48942	3.53967	3.58113	3.62002	3.25228	3.61219	3.74175	3.67389	3.8173	3.6794	3.50102	3.33521	3.37861	3.33521	3.20985	3.42403	4.09148	3.68238	3.70405	3.42967	3.90132	3.77276	4.07158	3.51139	3.37187	3.55646	3.28422
PPID	8.10444	7.26049	7.5154	7.85942	7.53377	6.70459	8.12112	7.92095	7.81291	7.89872	7.70297	7.4521	6.75895	7.60764	7.24637	7.35737	7.48651	7.43288	7.27922	6.76197	7.12728	7.23027	7.43066	6.74629	7.00582	6.60548	7.55743	6.6589	7.27797	7.32182	7.34628	8.00962	7.32758	7.33333	7.15816	7.6525	7.36575	7.4521	7.14198	7.43262	7.42643	7.51356	7.29539	6.8762	6.17077	7.49562	7.62823	6.63383	7.3876
VDAC3	11.0703	9.27316	10.2321	9.92234	10.0925	9.44414	10.4645	10.1414	9.98224	10.8684	10.4108	10.0107	9.94038	10.272	10.8078	9.77421	10.1255	10.1981	9.88126	9.91325	10.3711	9.62187	9.72385	9.68005	9.74923	10.5888	10.2231	9.60415	9.7958	10.3192	10.0749	9.82108	9.27189	9.92953	9.78945	9.85866	9.9119	9.62187	9.28408	9.67899	9.43142	9.82554	10.1981	9.42823	9.47703	8.93092	10.1048	10.0682	10.3605
GLUD2	3.89817	3.68525	4.0225	3.78421	3.71912	3.27014	4.39505	3.47314	4.17131	3.03167	4.04313	4.44038	2.74164	4.21538	3.67632	4.63212	4.37449	4.54921	3.63486	3.15095	4.86374	3.69667	4.27945	3.17705	3.44331	3.05813	4.09491	3.20466	3.56806	3.86263	3.1115	3.95727	4.02791	4.02601	3.05813	5.86205	3.76734	3.17998	3.06774	3.69383	2.74446	2.99744	3.5349	2.8874	3.32252	2.45512	3.77821	4.15827	3.81323
PYGM	5.59552	5.89247	6.76957	5.59954	5.67606	6.24283	5.33989	5.63541	5.57951	5.59185	6.75253	7.52925	6.00477	5.70134	5.94527	5.87436	6.23509	5.79353	5.8386	6.09112	6.01013	6.25237	6.02232	6.61798	5.66125	6.24618	5.7165	6.70844	5.84987	5.87852	5.90418	5.72435	5.7008	5.76214	6.2299	5.60463	5.64999	5.58599	7.63304	5.57765	6.65805	5.45495	5.82928	6.11883	6.72274	5.90236	6.13341	6.63069	6.74629
PYGB	7.59333	7.41403	7.55388	7.74854	7.72775	7.65818	7.77907	7.43171	7.8325	7.7127	7.441	7.48988	7.37957	7.98554	8.02857	7.75339	8.094	9.44162	9.30399	8.05008	7.60292	7.64159	7.46715	8.64081	7.64019	8.00922	7.75322	8.04589	7.94981	7.95473	7.96206	8.17999	7.4313	7.97021	8.17443	6.88954	7.80096	7.89799	7.46052	7.44444	8.12309	7.27384	6.97262	8.00772	7.68169	8.01129	7.69281	8.2133	7.86906
MAPK9	8.02649	7.64967	7.45301	8.42073	7.99642	7.64731	8.40199	8.12893	7.57641	8.08139	8.04445	7.69485	7.35505	7.80826	7.68505	7.77148	7.72253	8.24629	7.52367	7.11314	7.33557	7.2529	7.59077	7.52068	7.8325	6.61676	8.03674	7.62979	7.63636	7.59843	7.58205	7.71626	7.44033	7.85534	7.15089	7.60334	7.84984	8.1849	7.21598	7.81028	7.82979	8.08139	7.93341	7.36069	6.28608	7.1742	8.065	7.87271	8.34964
FTL	7.80507	6.85596	7.09468	6.97131	7.15938	8.35419	7.60049	8.14784	6.54628	7.09969	7.16783	7.84376	8.03026	8.36602	6.97476	8.11903	8.29296	7.79652	6.86159	7.68392	7.80816	7.53554	7.64851	6.78681	7.4966	7.57463	7.34645	8.34093	7.90463	7.90542	7.76643	6.98083	7.12058	8.12914	8.09854	7.71152	8.14499	7.74349	7.1227	8.42934	6.78309	7.29381	6.98791	7.17229	7.15056	7.34083	6.54963	8.02202	6.28697
PLA2G4A	3.17524	3.6244	3.33882	3.64825	3.6106	3.97861	6.47028	3.38857	3.51371	3.37394	4.30684	3.84754	3.45651	3.526	4.00581	3.81258	4.51096	4.71985	3.69524	3.6097	3.42757	3.20466	3.65155	6.42182	3.30095	3.6672	3.50715	3.61527	3.96965	3.58538	3.62144	3.80212	3.943	3.68238	3.7155	3.71487	4.00119	3.46164	3.8173	3.56087	3.6013	3.35918	3.83337	3.63486	3.74573	3.36383	4.00396	3.88455	4.69156
PLA2G4C	5.98285	7.33159	6.38361	6.78662	5.54109	6.07139	5.99545	7.36838	7.17452	6.58597	6.31569	6.3053	6.67536	7.28461	6.22351	6.38918	5.72638	6.17491	6.54939	5.77742	6.78566	7.78835	6.18459	5.68773	5.68436	5.9531	6.48406	8.08307	6.3556	5.57552	7.36556	5.3697	6.53136	7.09029	6.04433	7.15704	6.37706	6.30368	6.33877	6.3032	6.6305	5.94107	6.11785	6.30087	5.90816	6.12518	5.34265	5.89746	5.38323
PLA2G4D	5.8618	6.13251	5.75558	6.08411	5.87687	6.44085	5.48436	5.68138	5.72665	5.51366	5.69827	5.71944	6.21079	5.82519	6.34978	5.76937	5.98458	5.97751	6.26909	6.29716	6.24804	6.2854	6.20549	6.51399	6.02539	6.75115	5.73391	6.05875	5.76296	6.17955	6.16839	5.88693	6.14851	6.00291	6.53361	5.81959	6.10539	5.9422	6.14492	5.95135	6.0053	6.0201	6.3659	6.56485	7.36255	6.41644	6.47028	6.82948	6.30689
PLA2G4F	5.5875	5.81305	5.73758	5.39916	5.54537	6.01266	5.49823	5.79714	5.61551	5.645	5.30714	5.60305	5.80488	5.49737	5.66433	5.37358	5.72582	5.80197	6.40969	5.86878	5.93809	5.70339	5.85872	5.89971	5.63885	6.08211	5.73786	5.70369	5.46197	5.49823	5.73888	5.54412	5.58599	5.83033	5.75342	5.68608	5.78484	5.66555	5.72863	5.68401	5.81928	5.85732	6.03508	6.00963	6.61676	5.83133	5.93331	6.25488	5.8477
CAPN1	8.09043	8.0002	7.8906	8.18555	7.98275	8.69283	7.49352	8.275	7.99283	8.1116	7.89736	8.1869	8.95966	8.55034	7.98361	8.34853	8.0227	8.45336	9.49771	8.43819	8.48785	8.46475	8.27368	8.30904	8.3014	8.35486	8.23009	8.65767	8.48272	8.52348	8.5161	8.27394	8.29281	8.40112	8.14448	7.8194	8.11042	7.75018	8.09564	8.01105	8.4793	7.82714	8.06936	8.19822	8.23946	7.5624	8.00985	8.46241	7.94387
CAPN2	9.04403	9.51035	8.6701	8.66369	8.95966	9.23618	8.87192	9.1136	8.28498	8.44214	9.08423	8.95312	8.51235	8.91686	8.69207	8.95073	8.79169	9.86238	8.7456	8.71269	8.1421	8.63403	8.55228	7.86122	8.46659	8.04079	8.5666	9.03978	8.71307	8.32789	8.92903	9.31512	9.42172	9.10215	7.84719	8.78615	8.90666	8.7587	8.77867	8.49119	9.2977	8.58856	8.40497	8.35677	8.27771	8.13173	8.67641	8.82498	9.21208
SMPD1	6.90334	8.14066	9.05384	8.17955	6.82531	7.32795	6.4528	8.13039	7.74349	7.43006	7.59351	8.25698	7.47262	10.6158	9.02628	8.25976	7.34573	8.48112	8.26149	8.74437	8.93438	9.12536	7.33376	7.33788	7.62549	7.00883	7.51336	6.91009	7.50631	7.58339	7.73063	6.86904	7.06833	9.0097	7.14035	7.14864	7.90705	7.39628	6.92225	7.22494	7.37923	7.50365	7.13965	7.77848	7.0269	7.81851	7.2444	7.05617	7.51216
IL1B	5.12719	5.2296	4.9987	4.93103	4.72867	6.83214	5.17472	6.0109	4.89318	5.3949	5.65925	5.90236	5.20917	4.90011	4.90661	5.01475	6.81178	5.85981	5.92058	5.44821	5.10478	5.27563	5.37845	5.82712	5.22377	5.90706	5.28605	5.54412	5.75508	5.48168	5.85658	4.68362	5.40943	5.54475	5.70594	4.94835	5.73643	5.30611	5.91313	5.58437	5.24469	5.59349	5.25553	5.82488	5.88693	5.47971	5.26366	6.53543	4.92319
CHMP2A	9.68845	9.85991	9.70394	10.1864	9.44244	9.88821	9.80368	10.4359	10.4521	9.55638	10.3429	10.4485	10.4088	10.8812	10.4887	9.76859	9.72881	9.85087	10.3673	9.82683	9.76749	10.3255	10.0318	9.90956	10.0966	9.63824	10.1361	10.5389	10.523	10.5766	10.1576	10.1817	10.0657	10.3623	10.3156	9.93211	10.2622	10.3975	9.49379	10.4257	10.2527	10.0682	9.84827	10.2668	9.69146	9.69146	9.72161	9.51303	9.37646
CHMP2B	7.26739	6.87424	7.45748	7.3673	7.60884	6.07733	7.71053	7.19847	7.21094	6.94435	7.33896	7.30699	6.22723	6.7278	5.92327	6.34227	6.23871	7.18711	6.67234	5.47685	5.86535	5.05539	6.52284	5.75508	5.73214	5.08677	5.82764	6.16786	6.23291	6.32159	6.26257	8.04589	7.17128	6.1625	5.57208	7.11025	6.63461	7.38453	5.99124	6.65706	6.61888	6.21326	6.55499	5.51304	5.17768	5.49012	8.0988	6.36775	7.25615
CHMP4B	8.20466	9.02573	8.68729	8.52184	8.62609	9.48937	8.57258	8.28244	8.58117	7.93289	7.75213	8.93676	8.31619	8.46719	9.38816	8.17255	8.25575	8.33512	8.1465	9.46815	9.05013	8.96258	9.06225	9.14039	8.78663	9.12236	8.44918	8.77447	8.73266	9.11531	8.69617	8.72062	8.15866	9.0979	8.29471	9.31586	9.16822	7.95954	9.85206	9.26275	8.99459	8.83984	8.8592	9.36088	10.415	9.14367	8.49514	8.71424	8.44214
CHMP4C	5.79046	5.96678	5.52657	5.50828	5.84934	6.14407	4.95681	5.46784	5.50889	5.14108	5.70052	5.32081	5.9031	5.47577	5.61737	5.40658	5.82113	6.18775	5.46656	6.2102	5.64852	6.14825	5.73334	6.10849	5.61616	6.03133	5.52628	5.77719	5.95789	5.97878	5.77318	5.42332	5.52597	5.50432	5.5654	5.82568	5.57007	5.97849	6.40682	5.56763	5.74238	5.64445	5.72665	6.10994	6.25145	5.93838	5.49463	6.07998	6.21504
CHMP6	7.41205	7.71812	7.48344	7.34877	7.0795	7.68252	6.57685	7.43066	7.34259	7.01881	7.27247	7.65148	8.11243	7.70948	7.67321	7.60269	7.54605	7.95119	7.69485	7.7933	8.1214	8.06912	7.60743	8.32513	7.74811	7.93665	7.73334	7.9563	7.68012	7.87011	8.02326	7.51179	7.68231	7.55802	8.1506	7.11584	7.5494	7.53979	8.11623	7.71978	8.04054	7.6599	7.25535	8.04128	8.32872	7.69443	7.30497	7.44069	7.36051
VPS4B	8.64632	9.05446	9.34233	8.24245	8.27855	8.33007	9.06474	8.76599	9.35686	7.90402	7.88951	8.52516	8.4793	9.697	8.695	8.84027	7.96826	7.91436	9.23295	7.56345	8.51071	9.43298	8.29354	7.67864	8.23818	7.66483	7.89952	8.87147	8.37423	8.22473	8.52516	7.83754	7.85001	8.57489	8.07597	8.28838	8.2101	8.53532	8.11723	8.03938	8.25159	8.47204	8.78615	7.95035	7.12632	8.35486	8.50782	8.25515	8.26665
VPS4A	8.41535	8.48857	7.81155	8.4641	7.78835	8.26799	7.67303	8.32331	8.34563	8.43136	7.85489	8.32007	8.84791	8.45367	7.89017	8.70582	7.82472	8.43411	8.89938	8.70698	8.73883	8.81989	8.0082	8.75442	8.76725	8.32789	8.63181	8.7248	8.70116	9.02733	8.93485	8.94239	8.66496	8.5693	8.66446	8.10846	8.22313	7.96826	8.35885	8.20616	8.82911	8.09269	8.22065	8.66867	8.15171	8.70825	8.17955	8.40983	8.13568
CHMP1B	9.15643	9.58658	9.81526	8.94374	9.73196	9.57746	8.92277	10.7248	9.8177	7.90745	9.19538	9.74497	8.80148	9.38355	8.60311	8.75262	8.60155	9.10038	9.06147	8.21874	8.82773	8.94924	9.33575	8.27915	8.9196	8.98643	8.57346	8.87641	9.04851	9.65595	8.78864	8.4185	7.98294	8.8366	8.27635	9.27521	8.93586	8.15566	7.98065	9.20057	9.18193	8.48272	9.40322	8.4485	7.44479	8.23767	9.46006	9.15572	8.76951
CHMP1A	7.96892	8.0027	7.83078	8.16563	7.52696	8.5386	7.84674	8.12287	8.10513	8.01548	7.59977	8.13064	8.61167	8.15437	8.18133	7.93425	8.17598	8.43326	9.51823	8.353	8.26091	8.48238	8.44977	8.62234	8.39837	8.53374	8.31725	8.25187	7.99533	8.59537	8.41413	8.20805	8.13173	8.44685	8.5593	8.17423	7.9811	7.55854	8.19285	8.04685	8.25955	7.89696	8.35823	8.68171	8.77867	8.6082	8.26618	8.20542	7.75041
CHMP5	7.08854	6.63799	7.52737	7.33838	7.35086	5.61239	6.37647	8.43367	8.39898	7.96141	8.78705	8.71231	7.19334	8.69137	7.4285	6.72429	6.63554	6.55357	5.92195	5.71189	6.49178	6.81506	7.00545	6.47093	6.68599	5.25206	6.95171	6.12074	6.60957	6.59745	6.21781	6.69709	6.30065	6.3646	5.29515	6.81331	6.46878	6.86115	5.94634	6.62526	6.2778	6.43533	6.8795	5.58047	5.52182	5.77853	7.84882	7.13613	7.04468
CHMP7	8.22344	7.74562	7.74282	7.75985	8.19503	8.1072	7.37774	7.66779	7.81379	8.3181	8.00315	7.48691	7.75733	7.60355	7.9602	7.52889	7.87169	7.79085	7.32067	7.91113	8.49021	7.72448	7.78526	7.86845	7.70948	8.37848	8.24601	7.85304	7.71185	7.94981	7.93103	7.7078	7.60334	7.89323	7.74456	7.26214	8.0324	7.77359	7.44411	7.54375	7.57641	8.09233	7.82654	7.68882	7.8986	7.11565	7.63884	8.08111	8.17545
TRPM7	8.33954	8.07457	8.59686	8.20181	8.02674	6.92137	8.53304	8.20235	8.39993	8.47144	7.86253	8.17066	7.42833	7.99078	7.95119	8.85468	7.7817	7.59409	7.52859	7.18632	8.09148	7.46852	8.22313	6.34456	7.93974	6.9689	8.08941	7.54572	7.84029	7.3444	7.71888	7.88861	7.51865	8.11991	6.98791	8.72595	8.73965	8.28611	8.66222	8.5386	7.75065	8.30735	8.5587	7.18469	6.29854	7.90276	8.3002	6.91497	7.97308
IL1A	3.64165	3.33882	3.51371	3.90361	3.35668	4.1286	3.26763	3.56248	3.18497	4.24314	3.59312	2.84104	3.90361	3.69737	3.33154	2.65681	3.50366	3.36618	3.57321	3.77821	4.08079	3.21656	3.54132	3.76145	3.29501	3.54048	3.64997	4.87857	3.56657	3.68598	4.18082	3.93744	3.7835	4.14171	3.08662	3.98675	3.35066	3.54048	3.74915	3.13137	3.77551	3.35668	3.63702	3.9949	4.31216	3.61463	3.79601	3.78565	3.87986
FAF1	7.50778	7.43029	7.53456	7.64672	7.65148	6.59843	7.87121	7.67197	7.78051	8.53059	7.52461	7.26125	7.5679	7.68463	7.40161	7.29973	7.48888	7.34459	7.39975	7.3807	7.24937	7.317	6.81974	7.27226	7.09047	6.95491	7.20413	7.60112	7.13099	7.33209	7.3272	7.48651	7.5254	7.39777	7.15522	7.50399	7.38034	8.68368	7.75673	7.38958	7.93401	7.48533	6.98848	6.88056	6.66152	7.48651	7.46433	6.85635	7.57141
IFNA1	4.0428	4.41659	2.25463	2.51572	3.1809	2.12748	3.39495	1.78772	1.69533	2.10845	2.65098	2.02595	3.03855	2.06106	2.82464	2.74017	2.11788	1.98073	2.56544	2.36196	3.07431	1.96343	1.86486	4.54622	1.95656	2.06969	2.2196	3.21078	3.0121	2.12062	1.70974	2.355	2.09609	2.16025	2.21695	1.86873	2.47647	2.12748	2.57897	3.50366	2.32005	1.75867	1.68857	3.08114	2.67755	3.34617	2.19716	2.08654	1.98073
IFNA2	3.86048	4.31585	3.98859	4.05084	4.31861	4.32883	3.93493	3.15224	4.39397	3.26225	3.1115	3.4259	4.25661	4.09603	3.35668	3.51735	4.11751	3.6915	3.67226	3.96114	3.60515	3.77613	3.21851	4.35375	3.42304	3.69075	3.89107	4.06597	3.25266	4.02451	4.09252	4.20882	4.17131	4.30192	3.55646	3.22271	4.21895	3.64088	4.08486	4.03855	3.76411	4.06723	4.80461	4.32291	4.58611	4.3835	4.31054	3.90291	3.52762
IFNA4	3.96765	4.35254	2.85477	3.86112	2.90981	2.73431	2.88359	3.56988	3.35157	2.4027	3.26509	2.58951	4.411	3.98235	4.70798	3.03855	3.52162	3.67903	4.10259	2.63061	2.23425	4.83971	2.54523	2.20879	2.82464	2.54841	2.89084	2.43732	3.97327	2.7477	3.93744	2.86263	2.55632	2.37711	3.79012	2.53891	2.41952	2.23425	2.85211	3.23211	3.17419	2.70262	3.44921	2.86263	3.35365	3.21525	4.67636	3.4304	3.41561
IFNA5	3.36471	4.11239	3.60288	3.40301	3.44504	3.45549	3.17524	3.49295	2.85723	3.88595	3.54862	2.16923	4.53396	3.276	4.38634	3.01569	2.9383	2.98633	3.84063	3.23995	3.08553	2.28039	4.1589	2.36043	3.64165	3.07315	3.25008	4.23028	2.5735	3.74853	2.61337	3.15002	3.13137	2.48517	3.97861	2.62844	3.51047	2.2706	3.07909	3.68314	3.07315	3.19602	3.30417	3.76411	2.93697	2.95644	3.38223	3.33521	3.08447
IFNA7	2.38234	3.64088	3.02434	3.79601	2.35311	3.20871	2.90981	2.84165	2.54191	3.16249	3.27899	3.65663	2.84708	3.8073	3.26075	3.85336	3.29891	2.7081	2.73569	2.9599	3.30682	2.7081	2.08924	3.20871	2.67477	3.53886	3.05565	3.57069	2.9786	2.64041	3.17799	2.50458	2.43167	3.58287	2.91484	2.47981	3.19413	3.14895	2.6482	3.48979	3.65501	3.31495	3.06452	3.58957	3.21952	2.88359	3.23486	2.61337	2.86652
IFNA8	5.85555	5.6491	5.71115	5.63296	5.29613	5.89077	5.67956	5.26745	5.15843	5.36546	5.23531	5.02403	6.00702	5.62829	5.7648	5.48647	5.39744	6.06347	5.74313	5.83402	5.23445	5.46656	5.76997	6.01611	5.61707	6.23372	5.85645	6.05071	5.43358	5.68773	5.74537	5.70134	5.80287	5.85555	5.85232	5.23777	5.45187	5.52243	6.07115	5.72072	5.60754	5.7799	6.23649	6.17991	6.29428	6.12716	5.41631	5.52521	5.20917
IFNA10	2.64231	4.51805	3.35751	2.60277	3.34427	2.33562	2.06535	2.18577	2.02398	2.44047	2.06969	3.23792	2.94382	2.40601	4.04181	3.40219	3.60778	2.46505	4.61932	4.17554	3.20653	2.52798	2.81822	3.15224	3.98047	3.1423	2.71888	3.48775	3.39897	4.35536	4.98106	3.38086	3.83879	3.90618	2.96603	2.77137	2.40184	3.41209	2.54841	4.04549	3.49016	2.95878	3.24703	1.89853	3.46252	2.39908	3.00987	2.79542	3.17112
IFNA17	4.30528	4.02724	4.48107	5.09976	2.28039	3.85083	2.68738	4.95326	5.57688	5.03899	4.52227	3.30459	5.00545	2.09261	3.6047	3.64237	2.69629	5.08037	2.48517	5.36414	3.90748	2.72566	4.69713	3.3168	4.49635	3.52672	2.23425	4.40151	2.23671	2.9427	4.84061	5.03916	2.35143	4.43036	2.71888	4.22867	5.49708	3.62002	3.22748	5.39988	4.59734	2.89714	3.34661	3.83722	4.58648	5.03008	5.18694	4.411	4.48888
IFNA21	3.79855	2.06739	2.06106	3.10534	4.00323	3.7084	2.52638	3.53256	3.94357	2.95528	2.56872	4.42567	2.93292	2.2706	4.05908	4.34417	2.63896	3.8327	3.28422	2.80781	2.59695	2.35667	2.15543	2.2824	2.09609	2.95768	3.10229	4.04375	3.06648	3.19974	3.70467	2.5816	2.32795	2.90319	2.85349	3.1809	2.26432	2.67153	3.64613	2.1914	3.5642	2.76486	4.20654	3.41561	3.95727	3.46332	3.76349	4.24548	3.74363
IFNB1	4.56749	2.82313	3.31782	3.17327	4.38524	3.40674	3.55646	3.20871	2.54523	3.31415	2.67324	3.96352	4.6048	3.8776	3.90618	3.97805	3.29501	3.64165	3.07209	3.46779	3.46598	3.27714	2.91862	3.19602	3.60202	2.86112	4.66033	4.00348	3.78076	2.71675	3.33784	3.46431	2.9417	2.63283	3.68084	3.61776	3.51909	4.02451	3.99662	3.516	3.9442	3.7512	4.01665	4.37739	3.68992	3.53659	3.6244	4.19751	3.46252
IFNG	2.28408	2.59802	2.42513	2.34599	3.14141	2.79385	2.6186	2.4078	2.46335	2.23671	2.61615	3.48111	2.8599	2.67153	2.82972	2.98189	2.80509	3.00861	2.59247	3.35576	2.84823	3.80009	3.24488	3.54778	2.78696	2.95283	2.83639	3.00861	2.71077	2.78696	2.6482	3.0328	2.69422	3.12606	3.58868	2.26525	3.8776	2.55772	2.69697	2.61337	2.93292	2.87812	2.58293	3.14141	3.51996	3.16048	2.8599	2.91254	2.68208
IFNAR1	8.63806	7.12711	7.6599	7.60801	7.70988	6.39564	8.14876	7.81629	8.49149	7.98317	8.04849	7.9114	7.14086	7.5296	7.16151	8.23904	7.91949	7.9858	7.61022	6.80811	7.36822	6.86459	7.97579	6.78449	8.13619	6.24709	8.02445	7.27165	7.40302	7.10727	6.91395	7.28726	7.18487	7.72272	7.28918	7.62076	8.01657	6.98166	6.18414	7.49234	7.00423	7.47262	7.91927	6.64809	5.38642	6.49577	7.79105	7.17685	7.88861
IFNAR2	8.31077	6.54917	7.66483	7.08169	7.78272	7.08608	8.40263	7.16584	7.75715	8.09781	7.3611	7.6268	6.29143	6.6943	7.4236	8.37519	8.18103	7.36147	7.36334	7.00675	7.38512	6.02368	6.60653	6.97929	7.91184	6.91826	7.52807	6.83884	8.38801	7.53851	8.03635	7.5023	7.77886	7.38997	7.90131	7.75132	8.68052	8.23958	7.31664	7.62579	7.56562	7.9738	7.97283	7.00224	6.16395	7.34932	7.24818	7.92028	7.85104
IFNGR1	7.97447	7.92049	8.18331	7.69553	7.8478	7.97477	9.03704	8.23572	8.14027	7.51578	8.09473	8.54595	7.62452	7.31032	6.72073	7.62452	7.99238	8.84636	7.75132	6.58793	7.02889	6.89115	6.98523	7.38247	7.44444	6.48447	7.72755	7.69639	7.91811	7.52014	7.40443	7.08093	6.92692	7.16191	7.03438	7.98485	8.58784	8.04638	8.34908	7.87247	7.55932	7.53377	7.39889	6.59824	5.5565	6.95491	8.08001	6.90434	8.16512
IFNGR2	8.75615	8.17008	7.99766	7.91631	7.98485	8.58045	7.83644	8.07951	7.98735	8.26744	8.18443	8.37093	8.29183	8.02857	8.26693	8.3539	8.41535	9.01287	8.74078	7.81244	7.90587	7.76831	8.18394	7.74259	7.98335	7.67787	8.08209	8.13515	8.37037	7.70297	8.24842	9.01421	8.09426	8.28077	8.01247	7.9008	8.15566	7.77745	7.87	7.58258	8.22006	7.75258	8.41235	8.121	7.72534	7.3611	8.58045	7.99012	8.1421
JAK1	12.423	12.2064	12.3663	12.7146	11.4707	11.9209	10.6136	12.0521	12.5282	11.3099	12.3386	12.0031	11.891	11.4424	11.6513	12.4125	10.1753	9.93494	11.8689	11.6068	11.6322	11.891	12.3839	9.2704	12.0895	11.3627	11.73	11.6588	11.9045	12.0841	11.8226	9.32403	9.32786	12.3945	9.2634	12.5207	11.81	12.0499	11.7221	12.1389	11.9675	11.9722	12.3839	11.7967	12.178	11.5354	11.0271	12.0455	11.7872
JAK2	7.61719	7.4383	7.7089	7.04408	7.15561	6.20549	7.86542	7.85036	7.27777	7.17717	7.50382	7.48384	7.22896	7.51	6.54813	7.59116	7.3568	7.22952	6.36146	5.90224	6.71046	6.30202	7.78141	5.94132	7.49904	6.07453	7.23963	6.92246	7.19368	6.4937	6.96811	6.78584	6.712	7.18	6.67089	8.08058	7.66323	6.9893	7.19647	7.62579	7.29939	7.0131	7.19463	6.53004	5.34725	6.50693	7.58476	5.96362	7.04943
JAK3	6.63229	6.74903	7.65187	6.6154	7.13064	6.94399	6.10973	6.77406	6.75959	7.59649	6.83983	6.92692	8.12459	6.51547	7.52351	7.82291	7.33228	7.22727	7.4439	7.59977	7.48344	7.10858	7.22207	7.52942	7.37423	7.4018	7.32163	6.85615	7.85615	7.17147	7.90522	7.06851	6.70911	7.25912	8.345	7.61183	7.9036	7.10159	7.98361	7.04272	6.9261	7.17901	7.36012	7.22439	7.79085	6.88954	6.73476	7.08514	6.6821
TYK2	8.03136	8.44498	7.9917	8.094	7.73735	8.52779	7.8669	7.79065	7.78986	7.52719	7.88499	7.87493	8.59096	8.18665	8.62787	8.42878	8.40467	8.17955	8.19686	8.58784	8.47637	8.52481	7.96184	8.81945	8.32698	8.70191	8.17174	8.48147	8.66258	8.46749	9.13731	8.97542	8.40523	8.31865	8.91212	8.00045	8.41718	8.22547	8.81989	8.4618	8.58936	8.25515	7.90442	8.50456	8.48954	8.59686	7.74028	8.37325	7.91831
STAT1	8.23138	8.95763	8.38172	8.29471	8.25316	8.6166	9.1495	8.76156	9.58484	7.92496	8.98522	8.79344	7.75423	8.28295	7.99971	9.48108	8.82498	9.25369	9.37051	8.37149	8.21095	8.20206	8.57155	9.1602	9.13222	7.43171	8.7178	8.97542	8.93197	9.4673	7.97466	9.5574	8.05888	9.22585	10.0883	9.77093	10.9298	10.1361	8.88865	8.94138	8.82068	8.48985	8.57155	8.12638	7.55685	7.80923	9.39356	9.00801	9.13523
STAT2	8.74155	9.31801	9.12725	8.39925	8.17255	8.83984	8.30624	8.96734	9.11702	8.07806	8.99765	8.94871	9.8177	9.57836	8.32211	9.72994	8.65326	9.3145	9.18332	8.5472	9.44001	9.37357	9.44001	8.89426	9.06699	8.75013	8.75959	9.13988	9.55929	9.73707	9.92112	8.7054	9.07329	10.0605	8.89199	8.86361	9.52515	8.87338	9.80032	9.03265	9.28208	9.36088	8.5766	8.60017	7.34065	8.46837	8.39271	8.53723	8.77483
STAT3	10.0644	10.8255	10.8956	10.573	9.972	10.3605	9.76329	10.2148	10.1576	9.61167	9.74403	10.2247	10.6719	10.1892	9.96133	10.8033	10.14	10.557	10.8102	9.58751	10.4108	9.94676	9.93639	10.0925	10.6559	9.65395	9.90103	10.6518	10.787	11.1878	10.6332	9.62371	9.57331	10.0618	10.5192	10.8764	10.6418	10.5832	10.565	11.0028	10.6741	10.6657	10.6439	9.88943	9.2834	9.35224	9.96195	10.2261	10.2637
STAT4	4.37977	4.59412	4.48289	5.16662	4.83971	5.04584	5.88113	7.04408	5.13099	4.96353	5.26995	5.1092	5.23688	5.59825	5.91634	7.13081	4.83424	5.17472	5.25021	4.78646	4.8768	5.50594	5.86707	4.78737	5.33786	5.0319	5.10334	5.12367	5.28273	6.41188	4.46182	5.8675	4.86911	5.9307	5.51737	5.0433	6.15671	4.79747	5.52657	4.90579	4.65536	4.79217	4.72821	4.64735	4.94282	4.86948	5.31791	4.70545	4.64305
STAT5A	6.62786	6.39248	6.02352	6.07854	5.96545	6.97419	6.67737	6.3125	6.02173	5.68256	8.0533	6.53201	6.95155	6.43243	7.17756	7.40722	6.68393	7.33653	6.65736	6.53605	6.51133	6.86622	6.30308	7.84503	6.52011	6.7093	6.43787	7.42777	6.9052	6.34137	7.44426	6.02633	6.35429	6.67614	7.20431	6.61798	7.02415	6.1031	6.48627	6.3883	6.19817	6.23847	6.95971	6.71693	7.45012	6.07013	6.18437	6.52614	6.24685
STAT5B	7.68549	7.37494	7.61148	7.26232	7.64081	7.08532	7.38228	7.671	7.31416	7.27479	8.36493	7.68151	7.89952	8.23684	8.19503	8.26618	7.97976	7.82654	7.83936	7.44913	7.85036	8.22251	7.92161	7.81094	7.88925	7.53998	7.82917	8.07547	7.68525	7.57443	8.49269	7.60446	7.68012	8.44563	8.15566	7.68392	8.09637	7.57485	7.07289	7.65917	7.19827	7.81981	8.08993	7.62957	7.39271	7.46215	7.69214	7.42724	7.12288
STAT6	9.59721	10.4466	9.67261	10.0437	9.14562	9.80685	8.695	10.0213	9.96811	8.87147	9.86412	9.65967	10.1386	9.70307	9.55828	10.3398	8.81274	8.97063	9.81292	9.55828	10.1373	10.2115	10.0239	8.73567	9.75995	9.87298	9.54486	9.97562	10.1471	10.4868	10.9639	9.12606	9.25801	10.1681	8.36634	9.89499	9.53384	9.05013	9.81067	9.79809	9.62097	9.62371	10.1607	9.87184	9.63625	9.44001	8.87101	9.83154	9.31946
TLR4	5.33681	5.4438	5.91567	5.54922	5.21266	6.45889	7.06059	5.33275	5.40239	5.55496	6.37915	7.26698	5.3186	5.84844	5.46417	7.53601	7.6237	7.6983	6.55394	5.94553	5.10806	5.21346	5.16214	6.27568	5.69021	5.92435	5.63575	6.47273	7.19793	5.2651	6.11018	5.59275	5.18658	5.45245	6.46097	5.93868	7.01501	5.68161	5.5866	6.3506	5.99326	5.62646	6.32766	5.43014	5.72048	5.36898	6.66816	6.48892	6.18003
ZBP1	5.60164	5.87852	5.5931	5.6149	5.36578	6.30991	5.3344	5.52052	5.87436	5.54475	5.62893	5.39425	6.07526	5.78789	5.86007	5.59646	6.25465	5.84154	5.89772	5.93809	5.97751	5.81305	5.78458	5.84639	5.70023	6.42825	5.82928	5.7645	5.66093	5.70824	5.89796	5.4675	5.81783	5.94481	6.13571	5.58724	7.02014	5.6249	6.14755	5.39425	5.84336	5.68221	6.13543	6.09085	6.69657	6.11666	5.90654	6.15056	5.91849
USP21	8.18028	8.50782	8.10142	8.45906	9.16515	8.02111	8.17394	8.35375	8.23398	8.35216	8.13715	7.75733	8.74078	8.35419	8.78018	8.1931	9.04459	8.23214	8.09495	8.4485	8.52481	8.82867	8.42745	8.09731	8.34621	8.21251	8.2342	8.51071	8.44531	8.45142	8.35419	8.51235	8.69137	8.47708	8.34794	8.12711	8.29354	8.74319	8.38054	8.39271	8.47575	8.48723	8.21901	8.49811	8.20054	8.92561	8.05008	8.17307	7.97686
SQSTM1	8.18963	8.78996	8.28639	8.76861	8.21414	8.98522	8.52184	8.832	8.54823	7.52889	8.87641	8.60641	9.04909	9.03207	8.37789	8.93511	8.40173	9.43619	8.60914	8.53059	8.17571	9.11531	8.54925	9.15316	8.77289	8.54223	8.62383	9.73196	8.80101	8.58158	8.78092	8.56317	8.3904	8.97164	8.34282	9.07219	8.63035	8.08431	9.0097	8.59218	8.78383	7.91113	8.69579	8.8973	8.94572	7.53152	8.42234	8.75526	8.789
HSP90AB1	12.8457	12.6443	12.9054	12.7979	12.5174	12.9307	11.8037	12.4869	12.2479	12.4034	12.3298	12.5109	12.6173	12.6443	12.6173	11.6714	11.6753	12.3139	12.1226	11.8375	11.7159	11.8247	11.9021	12.1174	11.5826	11.9918	12.077	11.7424	11.5722	12.0101	12.019	12.1751	12.1691	11.7159	12.2801	11.6021	11.1407	11.8291	10.6255	11.3958	11.6792	11.3729	12.0868	11.8037	11.4728	11.2907	12.4673	12.6672	12.4375
TNFAIP3	6.9551	6.91376	7.22113	6.73984	7.63239	9.14367	7.0986	7.45364	7.82917	7.18711	7.68525	8.40834	6.72757	6.8942	7.81727	6.93064	8.17571	7.84333	7.55189	7.57995	6.39644	7.89912	7.4818	6.66472	6.80734	7.02597	6.90702	6.64851	8.09518	8.00985	6.79612	6.36933	5.97239	7.84503	7.90522	6.73171	9.50291	7.5533	7.3837	8.28902	8.16539	7.2531	8.08407	6.13764	6.39995	6.70049	7.01922	6.63572	5.94082
BID	6.9689	6.99477	6.77605	6.95076	7.07985	7.31585	6.69842	6.75173	6.98595	7.61022	6.96429	6.84858	7.05398	6.9198	7.46994	6.88606	6.5348	6.95911	6.93662	7.44185	7.10294	7.17489	7.31493	7.60506	6.84777	7.53833	6.80658	6.69204	6.77267	7.07932	7.33729	6.34813	7.05883	7.20859	7.22914	6.894	7.05636	6.9711	7.11529	6.96584	6.75154	6.98833	7.08551	7.37137	8.00045	7.03241	7.13652	7.62213	7.23541
BAX	7.74009	7.79801	7.51708	7.83985	7.66576	7.92121	7.4571	7.73545	8.00518	7.43392	7.67339	8.05888	8.20983	8.15171	8.51977	8.15344	7.89005	7.68274	7.76351	8.54292	8.48147	7.77562	7.54786	8.65363	8.35185	8.0689	7.9332	7.76903	7.8906	8.68035	8.71269	8.9637	7.75611	7.71379	8.65884	7.62432	7.62979	7.59684	8.03062	7.48366	8.08246	7.766	7.06039	7.73804	7.44748	8.00315	7.5183	8.15171	7.46159
AIFM1	7.31585	7.24586	7.51865	7.671	7.46547	6.86273	7.32143	8.01657	7.92646	8.78663	7.86276	7.82939	7.50778	7.64851	7.74306	8.17902	8.2433	7.44786	7.68068	7.57216	7.52789	7.90898	7.75524	7.70681	7.89696	7.6131	8.23514	6.99025	7.56187	7.69065	7.33246	8.05584	7.37081	7.77065	7.82714	7.50075	7.58205	7.99394	7.1108	7.72193	7.82917	7.65437	7.34361	7.64871	7.09575	8.28725	7.22698	6.99378	7.14177
BCL2	7.91901	7.81357	7.30976	6.39699	7.31769	6.97343	7.78439	7.23413	8.45367	7.59059	6.45048	7.28495	7.89463	7.78835	7.57293	6.91732	7.3872	7.33021	7.08074	6.45491	6.50199	7.84686	6.41412	7.97021	6.63775	7.62114	5.88165	8.22579	7.11278	7.07366	8.35155	6.74583	7.96781	7.59021	9.697	5.99936	7.15648	7.689	6.85543	7.11485	8.10562	6.95171	7.33039	7.55685	6.49934	7.25557	7.52749	8.21206	7.59744
[truncated: 36 more columns]

## Sheet: Clinical data of GSE17679
Sample	Event	Age	Metastasis	Gender	OVS
GSM439886	Dead	32	NO	Female	15.6
GSM439887	Dead	5	NO	Male	20.7
GSM439888	Dead	21	NO	Male	4.6
GSM439889	Alive	26	NO	Female	48.9
GSM439890	Dead	15	NO	Male	16.6
GSM439891	Alive	18	NO	Male	56.5
GSM439892	Dead	16	NO	Female	13.6
GSM439893	Dead	11	NO	Male	9.8
GSM439894	Dead	23	NO	Male	11.3
GSM439895	Dead	16	NO	Female	47
GSM439896	Alive	24	NO	Male	117.3
GSM439897	Alive	15	NO	Male	125.1
GSM439898	Alive	18	NO	Male	192.2
GSM439899	Dead	17	NO	Female	35.7
GSM439900	Dead	30	NO	Female	25.6
GSM439901	Dead	15	NO	Male	24.6
GSM439902	Dead	7	NO	Female	64.2
GSM439903	Dead	17	YES	Male	46.2
GSM439904	Alive	34	YES	Male	126.2
GSM439905	Dead	16	YES	Male	99.3
GSM439906	Dead	24	NO	Male	10.9
GSM439907	Dead	22	NO	Female	23.2
GSM439908	Alive	19	NO	Female	87.7
GSM439909	Dead	22	NO	Male	61.5
GSM439910	Dead	16	YES	Female	8.5
GSM439911	Dead	11	NO	Male	8.7
GSM439912	Dead	22	NO	Male	13.4
GSM439913	Alive	12	NO	Male	121.5
GSM439914	Alive	15	NO	Male	16.2
GSM439915	Alive	16	NO	Male	117.6
GSM439916	Alive	13	NO	Male	43.4
GSM439917	Dead	25	NO	Male	21.3
GSM439918	Dead	20	NO	Female	11
GSM439919	Dead	14	NO	Male	29.4
GSM439920	Alive	9	NO	Female	62.6
GSM439921	Alive	32	NO	Female	117.7
GSM439922	Alive	27	NO	Male	110.4
GSM439923	Dead	14	NO	Male	25.4
GSM439924	Alive	11	NO	Female	69.5
GSM439925	Alive	21	NO	Male	127.1
GSM439926	Alive	8	NO	Female	68.5
GSM439927	Dead	24	YES	Male	81.4
GSM439928	Alive	4	YES	Female	129.1
GSM439929	Dead	9	YES	Male	41.6
GSM440999	Dead	32	NO	Female	15.6
GSM441000	Dead	5	NO	Male	20.7
GSM441001	Dead	21	NO	Male	4.6
GSM441002	Alive	26	NO	Female	48.9
GSM441003	Dead	15	NO	Male	16.6
GSM441004	Alive	18	NO	Male	56.5
GSM441005	Dead	16	NO	Female	13.6
GSM441006	Dead	11	NO	Male	9.8
GSM441007	Dead	23	NO	Male	11.3
GSM441008	Dead	16	NO	Female	47
GSM441009	Alive	24	NO	Male	117.3
GSM441010	Alive	15	NO	Male	125.1
GSM441011	Alive	18	NO	Male	192.2
GSM441012	Dead	17	NO	Female	35.7
GSM441013	Dead	30	NO	Female	25.6
GSM441014	Dead	15	NO	Male	24.6
GSM441015	Dead	7	NO	Female	64.2
GSM441016	Dead	17	YES	Male	46.2
GSM441017	Alive	34	YES	Male	126.2
GSM441018	Dead	16	YES	Male	99.3
GSM441019	Dead	24	NO	Male	10.9
GSM441020	Dead	22	NO	Female	23.2
GSM441021	Alive	19	NO	Female	87.7
GSM441022	Dead	22	NO	Male	61.5
GSM441023	Dead	16	YES	Female	8.5
GSM441024	Dead	11	NO	Male	8.7
GSM441025	Dead	22	NO	Male	13.4
GSM441026	Alive	12	NO	Male	121.5
GSM441027	Alive	15	NO	Male	16.2
GSM441028	Alive	16	NO	Male	117.6
GSM441029	Alive	13	NO	Male	43.4
GSM441030	Dead	25	NO	Male	21.3
GSM441031	Dead	20	NO	Female	11
GSM441032	Dead	14	NO	Male	29.4
GSM441033	Alive	9	NO	Female	62.6
GSM441034	Alive	32	NO	Female	117.7
GSM441035	Alive	27	NO	Male	110.4
GSM441036	Dead	14	NO	Male	25.4
GSM441037	Alive	11	NO	Female	69.5
GSM441038	Alive	21	NO	Male	127.1
GSM441039	Alive	8	NO	Female	68.5
GSM441040	Dead	24	YES	Male	81.4
GSM441041	Alive	4	YES	Female	129.1
GSM441042	Dead	9	YES	Male	41.6

## Sheet: Clinical data of GSE63157
Sample	Event	Age	Gender	OS
GSM1542334	Alive	16.06	Male	54.13
GSM1542335	Alive	7.76	Female	90.2
GSM1542336	Alive	8.84	Female	80.13
GSM1542337	Alive	16.09	Male	75.1
GSM1542338	Alive	13.16	Female	73.17
GSM1542339	Dead	14.56	Male	20.07
GSM1542340	Dead	12.39	Female	53.03
GSM1542341	Alive	13.78	Female	86.1
GSM1542342	Alive	3.24	Female	86.93
GSM1542343	Dead	15.51	Male	8.37
GSM1542344	Dead	6.6	Female	30.87
GSM1542345	Alive	9.52	Male	74.17
GSM1542346	Dead	4.47	Female	87.93
GSM1542347	Alive	10.87	Male	78.6
GSM1542348	Alive	11.7	Male	66.93
GSM1542349	Dead	19.15	Male	77.93
GSM1542350	Dead	19.19	Male	29.47
GSM1542351	Dead	10.68	Male	5.17
GSM1542352	Alive	13.4	Female	73.7
GSM1542353	Dead	13.38	Female	56.47
GSM1542354	Alive	14.23	Female	61.1
GSM1542355	Alive	10.59	Male	60.57
GSM1542356	Alive	19.12	Female	57.97
GSM1542357	Alive	11.8	Male	56
GSM1542358	Alive	3.36	Female	55.53
GSM1542359	Alive	15.48	Male	55.5
GSM1542360	Alive	14.15	Female	54.4
GSM1542361	Alive	8.85	Male	132.9
GSM1542362	Alive	11.54	Female	112.57
GSM1542363	Alive	13.11	Male	18.4
GSM1542364	Dead	12.89	Male	21
GSM1542365	Alive	0.35	Male	101.67
GSM1542366	Alive	8.46	Male	104.17
GSM1542367	Alive	13.14	Male	92.3
GSM1542368	Dead	14.48	Male	7.57
GSM1542369	Alive	17.86	Male	71.17
GSM1542370	Alive	17.84	Female	67.23
GSM1542371	Dead	18.36	Male	13.97
GSM1542372	Alive	15.54	Female	44.8
GSM1542373	Dead	16.81	Female	60.07
GSM1542374	Alive	6.52	Female	75.37
GSM1542375	Alive	4.87	Male	61.3
GSM1542376	Alive	9.35	Male	51.8
GSM1542377	Dead	12.73	Male	57.77
GSM1542378	Alive	18.05	Male	52.77
GSM1542379	Alive	15.36	Male	51.23
GSM1542380	Alive	6.47	Female	113.17
GSM1542381	Alive	15.86	Female	79
GSM1542382	Alive	19.19	Male	27.27
GSM1542383	Alive	9.22	Female	142.03
GSM1542384	Dead	15.9	Male	80.43
GSM1542385	Alive	35.09	Female	80.07
GSM1542386	Dead	19.98	Male	10.9
GSM1542387	Alive	39.36	Female	93.5
GSM1542388	Dead	6.51	Female	32.5
GSM1542389	Alive	8.14	Female	150
GSM1542390	Alive	12.52	Male	85.03
GSM1542391	Alive	12.62	Female	86.1
GSM1542392	Alive	14.26	Female	143.87
GSM1542393	Alive	18.36	Male	136.27
GSM1542394	Dead	17.4	Male	11.3
GSM1542395	Alive	11.68	Female	125.47
GSM1542396	Dead	7.66	Female	113.17
GSM1542397	Alive	18.32	Male	67.83
GSM1542398	Dead	14.42	Female	22.87
GSM1542399	Dead	9.19	Female	20.83
GSM1542400	Dead	15.58	Female	47.53
GSM1542401	Alive	9.19	Female	111.93
GSM1542402	Alive	3	Male	113.17
GSM1542403	Alive	3.14	Female	108.7
GSM1542404	Alive	0.77	Male	101.27
GSM1542405	Alive	15.19	Male	106.2
GSM1542406	Alive	11.11	Male	85.7
GSM1542407	Alive	6.2	Female	83.47
GSM1542408	Alive	4.64	Male	77.63
GSM1542409	Dead	3.78	Female	9.53
GSM1542410	Alive	36.67	Female	45.67
GSM1542411	Alive	3.15	Male	76.43
GSM1542412	Alive	15.82	Female	71.33
GSM1542413	Dead	31.23	Male	51.1
GSM1542414	Dead	14.03	Male	22.77
GSM1542415	Alive	18.15	Male	41.03
GSM1542416	Alive	12.07	Male	62.53
GSM1542417	Alive	14	Male	55.33
GSM1542418	Alive	16.85	Male	45.87
